# Supplementary material for: 3-Benzyl-7-methyl-9-phenyl-2-tosyl-2,3,3a,4,9,9a-hexa­hydro-1H-pyrrolo[3,4-b]quinoline
Source: Acta Crystallogr Sect E Struct Rep Online. 2009 Oct 31;65(Pt 11):o2924–5. doi: 10.1107/S1600536809044481 (PMC2971294; doi:10.1107/S1600536809044481)
Supplement: Supplementary file 1 [file e-65-o2924-sup1.cif]

##############################################################################
###                                                                        ###
###        Electronic paper (Acta Crystallographica Section E)             ###
###                                                                        ###
##############################################################################
#                                                                            #
# This CIF contains the data in a paper accepted for publication in Acta     #
# Crystallographica Section E. It conforms to the requirements of Notes      #
# for Authors for Section E, and has been peer reviewed under the auspices   #
# of the IUCr Commission on Journals.                                        #
#                                                                            #
# Full details of the Crystallographic Information File format               #
# are given in the paper "The Crystallographic Information File (CIF):       #
# a New Standard Archive File for Crystallography" by S. R. Hall, F. H.      #
# Allen and I. D. Brown [Acta Cryst. (1991), A47, 655-685].                  #
#                                                                            #
# The current version of the core CIF dictionary is obtainable from          #
# ftp://ftp.iucr.org/pub/cif_core.dic. The current version number is 2.4.    #
#                                                                            #
# Software is freely available for graphical display of the structure(s) in  #
# this CIF.  For information consult the CIF home page http://www.iucr.org/  #
# cif/home.html                                                              #
#                                                                            #
# This file may be used for bona fide research purposes within the           #
# scientific community so long as proper attribution is given to the journal # 
# article from which it was obtained.                                        #
#                                                                            #
##############################################################################
                                             
data_global
_audit_creation_method     'form.cif (version 2.0)'
_journal_data_validation_number     ?
_journal_date_recd_electronic     2009-10-24
_journal_date_accepted     2009-10-26
_journal_name_full     'Acta Crystallographica, Section E'
_journal_year     2009
_journal_volume     65
_journal_issue     11
_journal_page_first     o2924
_journal_page_last     o2925
_journal_paper_category     QO
_journal_coeditor_code     TK2561
_publ_contact_author_name     'Dr.K.Chinnakali'
_publ_contact_author_address
;
      Department of Physics
      Anna University Chennai
      Chennai 600025
      India
;
_publ_contact_author_email     'kali@annauniv.edu'
_publ_contact_author_fax     '91 44 22203160'
_publ_contact_author_phone     '91 44 22203147  '
_publ_section_title
;\
3-Benzyl-7-methyl-9-phenyl-2-tosyl-2,3,3a,4,9,9a-hexahydro-1<i>H</i>-pyrrolo[3,\
4-<i>b</i>]quinoline
;
loop_
    _publ_author_name
    _publ_author_footnote
    _publ_author_address
    'K. Chinnakali' .
;     Department of Physics
      Anna University Chennai
      Chennai 600 025
      India
;
    'D. Sudha'
;
      Working at: Department of Physics, R.M.K Engineering College,
      R.S.M Nagar,
      Kavaraipettai 601 206, Tamil Nadu, India.
;
;     Department of Physics
      Anna University Chennai
      Chennai 600 025
      India
;
    'M. Jayagobi' ?
;     Department of Organic Chemistry
      University of Madras
      Guindy Campus
      Chennai 600 025
      India
;
    'R. Raghunathan' ?
;     Department of Organic Chemistry
      University of Madras
      Guindy Campus
      Chennai 600 025
      India
;
    'Hoong-Kun Fun'
;
      Additional correspondence author, e-mail: hkfun@usm.my.
;
;     X-ray Crystallography Unit
      School of Physics
      Universiti Sains Malaysia
      11800 USM, Penang
      Malaysia
;
data_I
_audit_creation_method     SHELXL-97
_chemical_name_systematic
;
3-Benzyl-7-methyl-9-phenyl-2-tosyl-2,3,3a,4,9,9a-hexahydro-1<i>H</i>-
pyrrolo[3,4-<i>b</i>]quinoline
;
_chemical_name_common     ?
_chemical_formula_moiety     'C32 H32 N2 O2 S'
_chemical_formula_sum     'C32 H32 N2 O2 S'
_chemical_formula_iupac     'C32 H32 N2 O2 S'
_chemical_formula_weight     508.66
_chemical_melting_point     ?
_symmetry_cell_setting     monoclinic
_symmetry_space_group_name_H-M     'P 21/c'
_symmetry_space_group_name_Hall     '-P 2ybc'
loop_
    _symmetry_equiv_pos_as_xyz
    'x, y, z'
    '-x, y+1/2, -z+1/2'
    '-x, -y, -z'
    'x, -y-1/2, z-1/2'
_cell_length_a     9.0445(4)
_cell_length_b     10.6014(4)
_cell_length_c     27.5330(10)
_cell_angle_alpha     90.00
_cell_angle_beta     96.294(3)
_cell_angle_gamma     90.00
_cell_volume     2624.07(18)
_cell_formula_units_Z     4
_cell_measurement_reflns_used     5605
_cell_measurement_theta_min     2.27
_cell_measurement_theta_max     30.09
_cell_measurement_temperature     100.00(10)
_exptl_crystal_description     Block
_exptl_crystal_colour     colourless
_exptl_crystal_size_max     0.38
_exptl_crystal_size_mid     0.20
_exptl_crystal_size_min     0.17
_exptl_crystal_density_diffrn     1.288
_exptl_crystal_density_meas     ?
_exptl_crystal_density_method     'not measured'
_exptl_crystal_F_000     1080
_exptl_absorpt_coefficient_mu     0.156
_exptl_absorpt_correction_type     multi-scan
_exptl_absorpt_process_details     '(SADABS; Bruker, 2005)'
_exptl_absorpt_correction_T_min     0.3601
_exptl_absorpt_correction_T_max     0.9736
_exptl_special_details
;
;
_diffrn_ambient_temperature     100.00(10)
_diffrn_radiation_type     MoK\a
_diffrn_radiation_wavelength     0.71073
_diffrn_radiation_source     'fine-focus sealed tube'
_diffrn_radiation_monochromator     graphite
_diffrn_measurement_device_type     'Bruker SMART APEXII CCD area-detector'
_diffrn_measurement_method     '\f and \w'
_diffrn_detector_area_resol_mean     .
_diffrn_reflns_number     22823
_diffrn_reflns_av_R_equivalents     0.0784
_diffrn_reflns_av_sigmaI/netI     0.0644
_diffrn_reflns_theta_min     2.57
_diffrn_reflns_theta_max     26.00
_diffrn_reflns_theta_full     26.00
_diffrn_measured_fraction_theta_max     0.998
_diffrn_measured_fraction_theta_full     0.998
_diffrn_reflns_limit_h_min     -10
_diffrn_reflns_limit_h_max     11
_diffrn_reflns_limit_k_min     -13
_diffrn_reflns_limit_k_max     12
_diffrn_reflns_limit_l_min     -33
_diffrn_reflns_limit_l_max     33
_diffrn_standards_number     0
_diffrn_standards_interval_count     .
_diffrn_standards_interval_time     .
_diffrn_standards_decay_%     ?
_refine_special_details
;
Refinement of <i>F</i>^2^ against ALL reflections. The weighted <i>R</i>-factor
<i>wR</i> and goodness of fit <i>S</i> are based on <i>F</i>^2^, conventional
<i>R</i>-factors <i>R</i> are based on <i>F</i>, with <i>F</i> set to zero for
negative <i>F</i>^2^. The threshold expression of <i>F</i>^2^ >
\s(<i>F</i>^2^) is used only for calculating <i>R</i>-factors(gt) <i>etc</i>.
and is not relevant to the choice of reflections for refinement.
<i>R</i>-factors based on <i>F</i>^2^ are statistically about twice as large
as those based on <i>F</i>, and <i>R</i>- factors based on ALL data will be
even larger.
;
_reflns_number_total     5138
_reflns_number_gt     3615
_reflns_threshold_expression     I>2\s(I)
_refine_ls_structure_factor_coef     Fsqd
_refine_ls_matrix_type     full
_refine_ls_R_factor_all     0.0910
_refine_ls_R_factor_gt     0.0606
_refine_ls_wR_factor_gt     0.1506
_refine_ls_wR_factor_ref     0.1784
_refine_ls_goodness_of_fit_ref     1.037
_refine_ls_restrained_S_all     1.037
_refine_ls_number_reflns     5138
_refine_ls_number_parameters     340
_refine_ls_number_restraints     0
_refine_ls_hydrogen_treatment     mixed
_refine_ls_weighting_scheme     calc
_refine_ls_weighting_details
         'calc w=1/[\s^2^(Fo^2^)+(0.1011P)^2^+1.1335P] where P=(Fo^2^+2Fc^2^)/3'
_atom_sites_solution_hydrogens     geom
_atom_sites_solution_primary     direct
_atom_sites_solution_secondary     difmap
_refine_ls_shift/su_max     0.001
_refine_ls_shift/su_mean     0.000
_refine_diff_density_max     0.686
_refine_diff_density_min     -0.505
_refine_ls_extinction_method     none
_refine_ls_extinction_coef     ?
loop_
    _atom_type_symbol
    _atom_type_description
    _atom_type_scat_dispersion_real
    _atom_type_scat_dispersion_imag
    _atom_type_scat_source
    'C' 'C' 0.0033 0.0016
                         'International Tables Vol C Tables 4.2.6.8 and 6.1.1.4'
    'H' 'H' 0.0000 0.0000
                         'International Tables Vol C Tables 4.2.6.8 and 6.1.1.4'
    'O' 'O' 0.0106 0.0060
                         'International Tables Vol C Tables 4.2.6.8 and 6.1.1.4'
    'N' 'N' 0.0061 0.0033
                         'International Tables Vol C Tables 4.2.6.8 and 6.1.1.4'
    'S' 'S' 0.1246 0.1234
                         'International Tables Vol C Tables 4.2.6.8 and 6.1.1.4'
_computing_data_collection     'APEX2 (Bruker, 2005)'
_computing_cell_refinement     'SAINT (Bruker, 2005)'
_computing_data_reduction     'SAINT (Bruker, 2005)'
_computing_structure_solution     'SHELXTL (Sheldrick, 2008)'
_computing_structure_refinement     'SHELXTL (Sheldrick, 2008)'
_computing_molecular_graphics     'SHELXTL (Sheldrick, 2008)'
_computing_publication_material
                             'SHELXTL (Sheldrick, 2008) and PLATON (Spek, 2009)'
loop_
    _atom_site_type_symbol
    _atom_site_label
    _atom_site_fract_x
    _atom_site_fract_y
    _atom_site_fract_z
    _atom_site_U_iso_or_equiv
    _atom_site_adp_type
    _atom_site_calc_flag
    _atom_site_refinement_flags
    _atom_site_occupancy
    _atom_site_disorder_assembly
    _atom_site_disorder_group
    S S1 0.62265(8) 0.48132(7) 0.13646(2) 0.0262(2) Uani d . 1 . .
    O O1 0.4733(2) 0.4422(2) 0.12298(7) 0.0322(5) Uani d . 1 . .
    O O2 0.6528(2) 0.58710(19) 0.16844(7) 0.0335(5) Uani d . 1 . .
    N N1 0.7118(3) 0.3614(2) 0.16335(8) 0.0239(5) Uani d . 1 . .
    N N2 1.0859(3) 0.2372(2) 0.15932(8) 0.0249(5) Uani d . 1 . .
    H H1N2 1.156(3) 0.272(3) 0.1791(11) 0.022(7) Uiso d . 1 . .
    C C1 0.6810(3) 0.2332(3) 0.14178(10) 0.0260(6) Uani d . 1 . .
    H H1A 0.6104 0.2378 0.1126 0.031 Uiso calc R 1 . .
    H H1B 0.6422 0.1770 0.1651 0.031 Uiso calc R 1 . .
    C C2 0.8318(3) 0.1896(2) 0.12960(8) 0.0214(6) Uani d . 1 . .
    H H2 0.8528 0.2304 0.0992 0.026 Uiso calc R 1 . .
    C C3 0.8577(3) 0.0474(2) 0.12508(9) 0.0217(6) Uani d . 1 . .
    H H3 0.8140 0.0064 0.1520 0.026 Uiso calc R 1 . .
    C C4 1.0250(3) 0.0211(3) 0.13221(8) 0.0228(6) Uani d . 1 . .
    C C5 1.0783(3) -0.0993(3) 0.12259(9) 0.0264(6) Uani d . 1 . .
    H H5 1.0096 -0.1616 0.1122 0.032 Uiso calc R 1 . .
    C C6 1.2275(3) -0.1305(3) 0.12773(9) 0.0305(7) Uani d . 1 . .
    C C7 1.3287(4) -0.0369(3) 0.14395(10) 0.0362(8) Uani d . 1 . .
    H H7 1.4300 -0.0551 0.1478 0.043 Uiso calc R 1 . .
    C C8 1.2805(3) 0.0830(3) 0.15445(10) 0.0333(7) Uani d . 1 . .
    H H8 1.3500 0.1441 0.1655 0.040 Uiso calc R 1 . .
    C C9 1.1304(3) 0.1136(3) 0.14877(9) 0.0258(6) Uani d . 1 . .
    C C10 0.9342(3) 0.2446(2) 0.17126(9) 0.0223(6) Uani d . 1 . .
    H H10 0.9251 0.1957 0.2010 0.027 Uiso calc R 1 . .
    C C11 0.8745(3) 0.3775(2) 0.17768(9) 0.0214(6) Uani d . 1 . .
    H H11 0.9149 0.4339 0.1542 0.026 Uiso calc R 1 . .
    C C12 0.7040(3) 0.5160(3) 0.08227(9) 0.0262(6) Uani d . 1 . .
    C C13 0.8142(3) 0.6074(3) 0.08287(10) 0.0296(7) Uani d . 1 . .
    H H13 0.8492 0.6472 0.1120 0.036 Uiso calc R 1 . .
    C C14 0.8717(4) 0.6392(3) 0.03979(10) 0.0332(7) Uani d . 1 . .
    H H14 0.9459 0.7000 0.0404 0.040 Uiso calc R 1 . .
    C C15 0.8201(3) 0.5815(3) -0.00429(10) 0.0293(7) Uani d . 1 . .
    C C16 0.7127(3) 0.4883(3) -0.00385(10) 0.0307(7) Uani d . 1 . .
    H H16 0.6792 0.4474 -0.0329 0.037 Uiso calc R 1 . .
    C C17 0.6536(3) 0.4543(3) 0.03907(10) 0.0290(6) Uani d . 1 . .
    H H17 0.5817 0.3914 0.0388 0.035 Uiso calc R 1 . .
    C C18 0.8756(4) 0.6232(3) -0.05135(11) 0.0381(8) Uani d . 1 . .
    H H18A 0.8361 0.5685 -0.0774 0.057 Uiso calc R 1 . .
    H H18B 0.9823 0.6194 -0.0481 0.057 Uiso calc R 1 . .
    H H18C 0.8439 0.7082 -0.0586 0.057 Uiso calc R 1 . .
    C C19 0.7819(3) -0.0079(2) 0.07772(9) 0.0219(6) Uani d . 1 . .
    C C20 0.8280(3) 0.0268(3) 0.03263(9) 0.0270(6) Uani d . 1 . .
    H H20 0.9051 0.0844 0.0316 0.032 Uiso calc R 1 . .
    C C21 0.7597(3) -0.0241(3) -0.01055(10) 0.0305(7) Uani d . 1 . .
    H H21 0.7916 -0.0010 -0.0403 0.037 Uiso calc R 1 . .
    C C22 0.6438(3) -0.1093(3) -0.00949(11) 0.0327(7) Uani d . 1 . .
    H H22 0.5974 -0.1428 -0.0385 0.039 Uiso calc R 1 . .
    C C23 0.5976(3) -0.1444(3) 0.03477(11) 0.0329(7) Uani d . 1 . .
    H H23 0.5202 -0.2018 0.0357 0.040 Uiso calc R 1 . .
    C C24 0.6674(3) -0.0936(3) 0.07798(10) 0.0276(6) Uani d . 1 . .
    H H24 0.6360 -0.1180 0.1076 0.033 Uiso calc R 1 . .
    C C25 0.9111(3) 0.4321(3) 0.22950(9) 0.0261(6) Uani d . 1 . .
    H H25A 0.8648 0.5142 0.2315 0.031 Uiso calc R 1 . .
    H H25B 0.8722 0.3769 0.2532 0.031 Uiso calc R 1 . .
    C C26 1.0768(3) 0.4441(3) 0.24082(9) 0.0257(6) Uani d . 1 . .
    C C27 1.1623(3) 0.3525(3) 0.26768(9) 0.0263(6) Uani d . 1 . .
    H H27 1.1146 0.2873 0.2823 0.032 Uiso calc R 1 . .
    C C28 1.3159(4) 0.3569(3) 0.27287(9) 0.0307(7) Uani d . 1 . .
    H H28 1.3702 0.2939 0.2903 0.037 Uiso calc R 1 . .
    C C29 1.3898(3) 0.4552(3) 0.25217(10) 0.0332(7) Uani d . 1 . .
    H H29 1.4932 0.4583 0.2556 0.040 Uiso calc R 1 . .
    C C30 1.3068(4) 0.5486(3) 0.22638(10) 0.0342(7) Uani d . 1 . .
    H H30 1.3549 0.6153 0.2128 0.041 Uiso calc R 1 . .
    C C31 1.1532(3) 0.5429(3) 0.22085(9) 0.0293(7) Uani d . 1 . .
    H H31 1.0993 0.6062 0.2035 0.035 Uiso calc R 1 . .
    C C32 1.2786(4) -0.2591(3) 0.11267(11) 0.0403(8) Uani d . 1 . .
    H H32A 1.2094 -0.3220 0.1210 0.060 Uiso calc R 1 . .
    H H32B 1.3752 -0.2767 0.1294 0.060 Uiso calc R 1 . .
    H H32C 1.2837 -0.2603 0.0780 0.060 Uiso calc R 1 . .
loop_
    _atom_site_aniso_label
    _atom_site_aniso_U_11
    _atom_site_aniso_U_22
    _atom_site_aniso_U_33
    _atom_site_aniso_U_12
    _atom_site_aniso_U_13
    _atom_site_aniso_U_23
    S1 0.0340(4) 0.0233(4) 0.0212(3) 0.0093(3) 0.0028(3) -0.0022(3)
    O1 0.0324(12) 0.0364(12) 0.0282(10) 0.0140(9) 0.0044(8) 0.0006(9)
    O2 0.0486(13) 0.0266(11) 0.0254(10) 0.0114(9) 0.0040(9) -0.0076(8)
    N1 0.0294(13) 0.0202(12) 0.0219(11) 0.0044(9) 0.0023(9) 0.0017(9)
    N2 0.0245(13) 0.0277(13) 0.0221(11) 0.0020(10) 0.0007(10) -0.0082(10)
    C1 0.0295(16) 0.0213(15) 0.0268(14) 0.0015(12) 0.0015(11) -0.0008(11)
    C2 0.0293(15) 0.0188(14) 0.0161(12) 0.0011(11) 0.0033(11) 0.0033(10)
    C3 0.0303(16) 0.0183(14) 0.0170(12) 0.0010(11) 0.0054(10) 0.0038(10)
    C4 0.0305(16) 0.0250(15) 0.0127(11) 0.0046(12) 0.0018(10) 0.0019(10)
    C5 0.0384(17) 0.0252(15) 0.0153(12) 0.0051(12) 0.0015(11) 0.0047(10)
    C6 0.0436(19) 0.0342(17) 0.0134(12) 0.0147(14) 0.0012(12) 0.0039(11)
    C7 0.0331(18) 0.054(2) 0.0205(13) 0.0201(15) -0.0019(12) -0.0069(13)
    C8 0.0294(17) 0.048(2) 0.0214(13) 0.0040(14) -0.0010(12) -0.0121(13)
    C9 0.0318(16) 0.0328(16) 0.0125(11) 0.0063(12) 0.0013(11) -0.0017(11)
    C10 0.0297(16) 0.0212(14) 0.0163(12) 0.0029(11) 0.0035(10) 0.0008(10)
    C11 0.0271(15) 0.0193(14) 0.0177(12) 0.0027(11) 0.0015(10) 0.0010(10)
    C12 0.0345(17) 0.0234(15) 0.0206(12) 0.0089(12) 0.0023(11) 0.0016(11)
    C13 0.0454(19) 0.0191(14) 0.0231(13) 0.0035(13) -0.0016(12) 0.0006(11)
    C14 0.0408(19) 0.0254(16) 0.0326(15) 0.0012(13) 0.0004(13) 0.0060(12)
    C15 0.0352(17) 0.0258(16) 0.0269(14) 0.0114(13) 0.0029(12) 0.0032(11)
    C16 0.0402(18) 0.0306(16) 0.0206(13) 0.0107(13) -0.0001(12) -0.0049(11)
    C17 0.0324(17) 0.0258(16) 0.0281(14) 0.0046(12) -0.0006(12) -0.0029(11)
    C18 0.048(2) 0.0374(18) 0.0297(15) 0.0112(15) 0.0075(14) 0.0067(13)
    C19 0.0264(15) 0.0167(13) 0.0223(12) 0.0039(11) 0.0013(11) 0.0025(10)
    C20 0.0370(17) 0.0226(15) 0.0212(13) -0.0017(12) 0.0022(11) 0.0005(11)
    C21 0.0390(18) 0.0312(16) 0.0207(13) 0.0076(13) 0.0009(12) 0.0016(12)
    C22 0.0355(18) 0.0304(16) 0.0295(14) 0.0064(13) -0.0091(12) -0.0080(12)
    C23 0.0290(17) 0.0281(17) 0.0401(16) -0.0035(12) -0.0034(13) -0.0031(13)
    C24 0.0324(17) 0.0234(15) 0.0275(14) 0.0017(12) 0.0053(12) -0.0008(11)
    C25 0.0360(17) 0.0225(14) 0.0201(13) 0.0025(12) 0.0045(11) -0.0036(11)
    C26 0.0376(17) 0.0241(15) 0.0159(12) 0.0001(12) 0.0048(11) -0.0054(10)
    C27 0.0417(18) 0.0212(14) 0.0152(12) -0.0024(12) -0.0006(11) -0.0024(10)
    C28 0.0417(19) 0.0287(16) 0.0203(13) 0.0059(13) -0.0035(12) -0.0023(11)
    C29 0.0324(17) 0.0429(19) 0.0236(14) -0.0015(14) -0.0002(12) -0.0016(13)
    C30 0.046(2) 0.0344(18) 0.0225(13) -0.0070(14) 0.0031(13) 0.0022(12)
    C31 0.0433(19) 0.0231(15) 0.0208(13) 0.0022(13) 0.0006(12) -0.0008(11)
    C32 0.053(2) 0.0387(19) 0.0301(15) 0.0231(15) 0.0078(14) 0.0043(13)
_geom_special_details
;
All e.s.d.'s (except the e.s.d. in the dihedral angle between two l.s. planes)
are estimated using the full covariance matrix. The cell e.s.d.'s are taken
into account individually in the estimation of e.s.d.'s in distances, angles
and torsion angles; correlations between e.s.d.'s in cell parameters are only
used when they are defined by crystal symmetry. An approximate (isotropic)
treatment of cell e.s.d.'s is used for estimating e.s.d.'s involving l.s.
planes.
;
loop_
    _geom_bond_atom_site_label_1
    _geom_bond_atom_site_label_2
    _geom_bond_site_symmetry_2
    _geom_bond_distance
    _geom_bond_publ_flag
    S1 O1 . 1.423(2) ?
    S1 O2 . 1.433(2) ?
    S1 N1 . 1.638(2) ?
    S1 C12 . 1.773(3) ?
    N1 C11 . 1.491(3) ?
    N1 C1 . 1.497(3) ?
    N2 C9 . 1.410(4) ?
    N2 C10 . 1.448(3) ?
    N2 H1N2 . 0.87(3) ?
    C1 C2 . 1.512(4) ?
    C1 H1A . 0.97 ?
    C1 H1B . 0.97 ?
    C2 C10 . 1.510(4) ?
    C2 C3 . 1.532(4) ?
    C2 H2 . 0.98 ?
    C3 C19 . 1.522(4) ?
    C3 C4 . 1.530(4) ?
    C3 H3 . 0.98 ?
    C4 C5 . 1.400(4) ?
    C4 C9 . 1.408(4) ?
    C5 C6 . 1.382(4) ?
    C5 H5 . 0.93 ?
    C6 C7 . 1.391(5) ?
    C6 C32 . 1.512(4) ?
    C7 C8 . 1.385(4) ?
    C7 H7 . 0.93 ?
    C8 C9 . 1.388(4) ?
    C8 H8 . 0.93 ?
    C10 C11 . 1.527(4) ?
    C10 H10 . 0.98 ?
    C11 C25 . 1.541(3) ?
    C11 H11 . 0.98 ?
    C12 C13 . 1.389(4) ?
    C12 C17 . 1.390(4) ?
    C13 C14 . 1.388(4) ?
    C13 H13 . 0.93 ?
    C14 C15 . 1.393(4) ?
    C14 H14 . 0.93 ?
    C15 C16 . 1.387(4) ?
    C15 C18 . 1.506(4) ?
    C16 C17 . 1.397(4) ?
    C16 H16 . 0.93 ?
    C17 H17 . 0.93 ?
    C18 H18A . 0.96 ?
    C18 H18B . 0.96 ?
    C18 H18C . 0.96 ?
    C19 C24 . 1.379(4) ?
    C19 C20 . 1.401(4) ?
    C20 C21 . 1.388(4) ?
    C20 H20 . 0.93 ?
    C21 C22 . 1.386(4) ?
    C21 H21 . 0.93 ?
    C22 C23 . 1.382(4) ?
    C22 H22 . 0.93 ?
    C23 C24 . 1.392(4) ?
    C23 H23 . 0.93 ?
    C24 H24 . 0.93 ?
    C25 C26 . 1.502(4) ?
    C25 H25A . 0.97 ?
    C25 H25B . 0.97 ?
    C26 C31 . 1.400(4) ?
    C26 C27 . 1.401(4) ?
    C27 C28 . 1.381(4) ?
    C27 H27 . 0.93 ?
    C28 C29 . 1.394(4) ?
    C28 H28 . 0.93 ?
    C29 C30 . 1.390(4) ?
    C29 H29 . 0.93 ?
    C30 C31 . 1.383(4) ?
    C30 H30 . 0.93 ?
    C31 H31 . 0.93 ?
    C32 H32A . 0.96 ?
    C32 H32B . 0.96 ?
    C32 H32C . 0.96 ?
loop_
    _geom_angle_atom_site_label_1
    _geom_angle_atom_site_label_2
    _geom_angle_atom_site_label_3
    _geom_angle_site_symmetry_1
    _geom_angle_site_symmetry_3
    _geom_angle
    _geom_angle_publ_flag
    O1 S1 O2 . . 119.99(12) ?
    O1 S1 N1 . . 107.33(12) ?
    O2 S1 N1 . . 106.16(12) ?
    O1 S1 C12 . . 108.10(13) ?
    O2 S1 C12 . . 106.62(13) ?
    N1 S1 C12 . . 108.18(12) ?
    C11 N1 C1 . . 110.2(2) ?
    C11 N1 S1 . . 116.96(17) ?
    C1 N1 S1 . . 117.64(17) ?
    C9 N2 C10 . . 113.3(2) ?
    C9 N2 H1N2 . . 108.1(19) ?
    C10 N2 H1N2 . . 118.8(19) ?
    N1 C1 C2 . . 103.4(2) ?
    N1 C1 H1A . . 111.1 ?
    C2 C1 H1A . . 111.1 ?
    N1 C1 H1B . . 111.1 ?
    C2 C1 H1B . . 111.1 ?
    H1A C1 H1B . . 109.0 ?
    C10 C2 C1 . . 101.9(2) ?
    C10 C2 C3 . . 110.8(2) ?
    C1 C2 C3 . . 117.9(2) ?
    C10 C2 H2 . . 108.6 ?
    C1 C2 H2 . . 108.6 ?
    C3 C2 H2 . . 108.6 ?
    C19 C3 C4 . . 112.7(2) ?
    C19 C3 C2 . . 113.0(2) ?
    C4 C3 C2 . . 109.1(2) ?
    C19 C3 H3 . . 107.3 ?
    C4 C3 H3 . . 107.3 ?
    C2 C3 H3 . . 107.3 ?
    C5 C4 C9 . . 117.5(3) ?
    C5 C4 C3 . . 119.9(2) ?
    C9 C4 C3 . . 122.6(2) ?
    C6 C5 C4 . . 123.5(3) ?
    C6 C5 H5 . . 118.3 ?
    C4 C5 H5 . . 118.3 ?
    C5 C6 C7 . . 117.6(3) ?
    C5 C6 C32 . . 120.8(3) ?
    C7 C6 C32 . . 121.4(3) ?
    C8 C7 C6 . . 120.7(3) ?
    C8 C7 H7 . . 119.6 ?
    C6 C7 H7 . . 119.6 ?
    C7 C8 C9 . . 121.2(3) ?
    C7 C8 H8 . . 119.4 ?
    C9 C8 H8 . . 119.4 ?
    C8 C9 C4 . . 119.5(3) ?
    C8 C9 N2 . . 119.5(3) ?
    C4 C9 N2 . . 121.0(3) ?
    N2 C10 C2 . . 108.9(2) ?
    N2 C10 C11 . . 115.6(2) ?
    C2 C10 C11 . . 104.4(2) ?
    N2 C10 H10 . . 109.2 ?
    C2 C10 H10 . . 109.2 ?
    C11 C10 H10 . . 109.2 ?
    N1 C11 C10 . . 102.4(2) ?
    N1 C11 C25 . . 113.2(2) ?
    C10 C11 C25 . . 114.3(2) ?
    N1 C11 H11 . . 108.9 ?
    C10 C11 H11 . . 108.9 ?
    C25 C11 H11 . . 108.9 ?
    C13 C12 C17 . . 120.4(2) ?
    C13 C12 S1 . . 119.9(2) ?
    C17 C12 S1 . . 119.7(2) ?
    C14 C13 C12 . . 119.7(3) ?
    C14 C13 H13 . . 120.2 ?
    C12 C13 H13 . . 120.2 ?
    C13 C14 C15 . . 121.1(3) ?
    C13 C14 H14 . . 119.4 ?
    C15 C14 H14 . . 119.4 ?
    C16 C15 C14 . . 118.2(3) ?
    C16 C15 C18 . . 121.1(3) ?
    C14 C15 C18 . . 120.6(3) ?
    C15 C16 C17 . . 121.7(3) ?
    C15 C16 H16 . . 119.2 ?
    C17 C16 H16 . . 119.2 ?
    C12 C17 C16 . . 118.8(3) ?
    C12 C17 H17 . . 120.6 ?
    C16 C17 H17 . . 120.6 ?
    C15 C18 H18A . . 109.5 ?
    C15 C18 H18B . . 109.5 ?
    H18A C18 H18B . . 109.5 ?
    C15 C18 H18C . . 109.5 ?
    H18A C18 H18C . . 109.5 ?
    H18B C18 H18C . . 109.5 ?
    C24 C19 C20 . . 118.3(2) ?
    C24 C19 C3 . . 121.1(2) ?
    C20 C19 C3 . . 120.6(2) ?
    C21 C20 C19 . . 120.6(3) ?
    C21 C20 H20 . . 119.7 ?
    C19 C20 H20 . . 119.7 ?
    C22 C21 C20 . . 120.1(3) ?
    C22 C21 H21 . . 119.9 ?
    C20 C21 H21 . . 119.9 ?
    C23 C22 C21 . . 119.8(3) ?
    C23 C22 H22 . . 120.1 ?
    C21 C22 H22 . . 120.1 ?
    C22 C23 C24 . . 119.8(3) ?
    C22 C23 H23 . . 120.1 ?
    C24 C23 H23 . . 120.1 ?
    C19 C24 C23 . . 121.4(3) ?
    C19 C24 H24 . . 119.3 ?
    C23 C24 H24 . . 119.3 ?
    C26 C25 C11 . . 109.4(2) ?
    C26 C25 H25A . . 109.8 ?
    C11 C25 H25A . . 109.8 ?
    C26 C25 H25B . . 109.8 ?
    C11 C25 H25B . . 109.8 ?
    H25A C25 H25B . . 108.2 ?
    C31 C26 C27 . . 117.3(3) ?
    C31 C26 C25 . . 120.4(2) ?
    C27 C26 C25 . . 122.1(3) ?
    C28 C27 C26 . . 121.5(3) ?
    C28 C27 H27 . . 119.2 ?
    C26 C27 H27 . . 119.2 ?
    C27 C28 C29 . . 120.3(3) ?
    C27 C28 H28 . . 119.9 ?
    C29 C28 H28 . . 119.9 ?
    C30 C29 C28 . . 119.1(3) ?
    C30 C29 H29 . . 120.5 ?
    C28 C29 H29 . . 120.5 ?
    C31 C30 C29 . . 120.3(3) ?
    C31 C30 H30 . . 119.8 ?
    C29 C30 H30 . . 119.8 ?
    C30 C31 C26 . . 121.5(3) ?
    C30 C31 H31 . . 119.2 ?
    C26 C31 H31 . . 119.2 ?
    C6 C32 H32A . . 109.5 ?
    C6 C32 H32B . . 109.5 ?
    H32A C32 H32B . . 109.5 ?
    C6 C32 H32C . . 109.5 ?
    H32A C32 H32C . . 109.5 ?
    H32B C32 H32C . . 109.5 ?
loop_
    _geom_torsion_atom_site_label_1
    _geom_torsion_atom_site_label_2
    _geom_torsion_atom_site_label_3
    _geom_torsion_atom_site_label_4
    _geom_torsion_site_symmetry_1
    _geom_torsion_site_symmetry_2
    _geom_torsion_site_symmetry_3
    _geom_torsion_site_symmetry_4
    _geom_torsion
    _geom_torsion_publ_flag
    O1 S1 N1 C11 . . . . 175.82(17) ?
    O2 S1 N1 C11 . . . . -54.7(2) ?
    C12 S1 N1 C11 . . . . 59.4(2) ?
    O1 S1 N1 C1 . . . . 41.1(2) ?
    O2 S1 N1 C1 . . . . 170.60(19) ?
    C12 S1 N1 C1 . . . . -75.3(2) ?
    C11 N1 C1 C2 . . . . -16.8(3) ?
    S1 N1 C1 C2 . . . . 120.77(19) ?
    N1 C1 C2 C10 . . . . 35.8(2) ?
    N1 C1 C2 C3 . . . . 157.3(2) ?
    C10 C2 C3 C19 . . . . -167.9(2) ?
    C1 C2 C3 C19 . . . . 75.3(3) ?
    C10 C2 C3 C4 . . . . -41.8(3) ?
    C1 C2 C3 C4 . . . . -158.6(2) ?
    C19 C3 C4 C5 . . . . -44.2(3) ?
    C2 C3 C4 C5 . . . . -170.5(2) ?
    C19 C3 C4 C9 . . . . 136.4(2) ?
    C2 C3 C4 C9 . . . . 10.1(3) ?
    C9 C4 C5 C6 . . . . -1.1(4) ?
    C3 C4 C5 C6 . . . . 179.5(2) ?
    C4 C5 C6 C7 . . . . 0.9(4) ?
    C4 C5 C6 C32 . . . . -174.8(2) ?
    C5 C6 C7 C8 . . . . 0.0(4) ?
    C32 C6 C7 C8 . . . . 175.6(3) ?
    C6 C7 C8 C9 . . . . -0.5(4) ?
    C7 C8 C9 C4 . . . . 0.2(4) ?
    C7 C8 C9 N2 . . . . -179.3(3) ?
    C5 C4 C9 C8 . . . . 0.5(3) ?
    C3 C4 C9 C8 . . . . 179.9(2) ?
    C5 C4 C9 N2 . . . . -179.9(2) ?
    C3 C4 C9 N2 . . . . -0.6(4) ?
    C10 N2 C9 C8 . . . . -156.3(2) ?
    C10 N2 C9 C4 . . . . 24.2(3) ?
    C9 N2 C10 C2 . . . . -56.6(3) ?
    C9 N2 C10 C11 . . . . -173.7(2) ?
    C1 C2 C10 N2 . . . . -166.6(2) ?
    C3 C2 C10 N2 . . . . 67.1(3) ?
    C1 C2 C10 C11 . . . . -42.5(2) ?
    C3 C2 C10 C11 . . . . -168.8(2) ?
    C1 N1 C11 C10 . . . . -9.1(2) ?
    S1 N1 C11 C10 . . . . -146.95(17) ?
    C1 N1 C11 C25 . . . . -132.6(2) ?
    S1 N1 C11 C25 . . . . 89.6(2) ?
    N2 C10 C11 N1 . . . . 151.4(2) ?
    C2 C10 C11 N1 . . . . 31.8(2) ?
    N2 C10 C11 C25 . . . . -85.8(3) ?
    C2 C10 C11 C25 . . . . 154.5(2) ?
    O1 S1 C12 C13 . . . . 149.6(2) ?
    O2 S1 C12 C13 . . . . 19.4(3) ?
    N1 S1 C12 C13 . . . . -94.4(2) ?
    O1 S1 C12 C17 . . . . -28.3(3) ?
    O2 S1 C12 C17 . . . . -158.5(2) ?
    N1 S1 C12 C17 . . . . 87.6(2) ?
    C17 C12 C13 C14 . . . . 1.5(4) ?
    S1 C12 C13 C14 . . . . -176.5(2) ?
    C12 C13 C14 C15 . . . . 0.4(4) ?
    C13 C14 C15 C16 . . . . -2.0(4) ?
    C13 C14 C15 C18 . . . . 175.7(3) ?
    C14 C15 C16 C17 . . . . 1.7(4) ?
    C18 C15 C16 C17 . . . . -175.9(3) ?
    C13 C12 C17 C16 . . . . -1.7(4) ?
    S1 C12 C17 C16 . . . . 176.2(2) ?
    C15 C16 C17 C12 . . . . 0.1(4) ?
    C4 C3 C19 C24 . . . . 121.5(3) ?
    C2 C3 C19 C24 . . . . -114.3(3) ?
    C4 C3 C19 C20 . . . . -58.1(3) ?
    C2 C3 C19 C20 . . . . 66.1(3) ?
    C24 C19 C20 C21 . . . . 0.0(4) ?
    C3 C19 C20 C21 . . . . 179.6(2) ?
    C19 C20 C21 C22 . . . . 0.5(4) ?
    C20 C21 C22 C23 . . . . -0.6(4) ?
    C21 C22 C23 C24 . . . . 0.2(5) ?
    C20 C19 C24 C23 . . . . -0.4(4) ?
    C3 C19 C24 C23 . . . . 179.9(3) ?
    C22 C23 C24 C19 . . . . 0.3(4) ?
    N1 C11 C25 C26 . . . . 179.6(2) ?
    C10 C11 C25 C26 . . . . 62.9(3) ?
    C11 C25 C26 C31 . . . . 76.8(3) ?
    C11 C25 C26 C27 . . . . -97.3(3) ?
    C31 C26 C27 C28 . . . . -2.2(4) ?
    C25 C26 C27 C28 . . . . 172.1(2) ?
    C26 C27 C28 C29 . . . . 1.5(4) ?
    C27 C28 C29 C30 . . . . 0.1(4) ?
    C28 C29 C30 C31 . . . . -0.8(4) ?
    C29 C30 C31 C26 . . . . 0.0(4) ?
    C27 C26 C31 C30 . . . . 1.5(4) ?
    C25 C26 C31 C30 . . . . -173.0(2) ?
loop_
    _geom_hbond_atom_site_label_D
    _geom_hbond_atom_site_label_H
    _geom_hbond_atom_site_label_A
    _geom_hbond_site_symmetry_A
    _geom_hbond_distance_DH
    _geom_hbond_distance_HA
    _geom_hbond_distance_DA
    _geom_hbond_angle_DHA
    _geom_hbond_publ_flag
    C1 H1A O1 . 0.97 2.53 2.914(4) 104 n
    C13 H13 O2 . 0.93 2.57 2.912(3) 103 n
    C25 H25A O2 . 0.97 2.56 3.182(3) 122 y
    C28 H28 O2 2_745 0.93 2.49 3.282(4) 143 y
    N2 H1N2 Cg3 . 0.87(3) 2.69(3) 3.461(3) 148(2) y
    C3 H3 Cg3 2_745 0.98 2.93 3.852(3) 158 y
    C18 H18B Cg2 3_765 0.96 2.90 3.723(4) 145 y
    C21 H21 Cg1 3_755 0.93 2.74 3.637(3) 162 y
