# Supplementary material for: 3-Benzyl-7-methyl-9-phenyl-2-tosyl-2,3,3a,4,9,9a-hexa­hydro-1H-pyrrolo[3,4-b]quinoline
Source: Acta Crystallogr Sect E Struct Rep Online. 2009 Oct 31;65(Pt 11):o2924–5. doi: 10.1107/S1600536809044481 (PMC2971294; doi:10.1107/S1600536809044481)
Supplement: Supplementary file 2 [file e-65-o2924-Isup2.hkl]

# 
# h,k,l, Fc-squared, Fo-squared, sigma(Fo-squared) and status flag 
# 
data_I
_shelx_title ' jgi2m in P2(1)/c (100K)' 
_shelx_refln_list_code          4 
_shelx_F_calc_maximum      251.47 
_exptl_crystal_F_000      1080.00 
_reflns_d_resolution_high  0.8107 
 
loop_ 
 _symmetry_equiv_pos_as_xyz 
 'x, y, z' 
 '-x, y+1/2, -z+1/2' 
 '-x, -y, -z' 
 'x, -y-1/2, z-1/2' 
 
_cell_length_a     9.0445 
_cell_length_b    10.6014 
_cell_length_c    27.5330 
_cell_angle_alpha  90.000 
_cell_angle_beta   96.294 
_cell_angle_gamma  90.000 
 
_shelx_F_squared_multiplier     1.000 
 
loop_ 
 _refln_index_h 
 _refln_index_k 
 _refln_index_l 
 _refln_F_squared_calc 
 _refln_F_squared_meas 
 _refln_F_squared_sigma 
 _refln_observed_status 
   2   0   0    31364.07    29104.25   2770.00 o 
   3   0   0     1950.14     1687.50     64.53 o 
   4   0   0    19685.28    18185.23    647.30 o 
   5   0   0     2610.59     2863.31    107.47 o 
   6   0   0     1321.79     1346.75     57.05 o 
   7   0   0       84.28       94.51     21.68 o 
   8   0   0       24.97        9.26     17.87 o 
   9   0   0      328.56      254.22     33.92 o 
  10   0   0       21.45        0.12     19.34 o 
  11   0   0       10.74      -41.84     64.39 o 
   1   1   0       25.69       24.87      2.70 o 
   2   1   0       10.04       -7.57      7.20 o 
   3   1   0     2404.17     2207.37     71.48 o 
   4   1   0      804.63      772.62     31.66 o 
   5   1   0      670.36      627.18     33.46 o 
   6   1   0        7.23        1.76      7.95 o 
   7   1   0        5.59       11.06     11.09 o 
   8   1   0       55.70       67.75     14.81 o 
   9   1   0       36.42       24.86     14.18 o 
  10   1   0        4.06      -12.55     17.94 o 
  11   1   0        4.14      -39.68     56.87 o 
   0   2   0    62571.56    78032.46   3218.18 o 
   1   2   0     3852.98     3813.83    161.69 o 
   2   2   0     2889.48     2908.21    111.74 o 
   3   2   0      806.30      606.78     24.53 o 
   4   2   0      655.79      572.29     24.48 o 
   5   2   0      587.42      448.00     20.25 o 
   6   2   0      623.99      663.89     27.86 o 
   7   2   0      218.81      251.74     17.70 o 
   8   2   0      529.16      497.16     30.42 o 
   9   2   0       33.38       25.87     20.56 o 
  10   2   0        0.11      -14.44     20.18 o 
   1   3   0     5424.66     5835.83    179.06 o 
   2   3   0     2760.36     2686.38     64.24 o 
   3   3   0      382.75      304.12     17.54 o 
   4   3   0       53.66       69.49     11.05 o 
   5   3   0       32.41       54.30      8.53 o 
   6   3   0        9.70       13.27      8.30 o 
   7   3   0      744.42      693.33     30.61 o 
   8   3   0       14.07      -26.14     31.51 o 
   9   3   0       53.08       46.53     29.44 o 
  10   3   0        1.34      -21.63     19.19 o 
   0   4   0      298.35      236.96     15.44 o 
   1   4   0      602.55      500.82     20.21 o 
   2   4   0       17.44       15.79      9.50 o 
   3   4   0     2203.64     2143.62     51.47 o 
   4   4   0      870.88      809.37     29.58 o 
   5   4   0      229.14      187.03     16.94 o 
   6   4   0      111.79      121.54     14.74 o 
   7   4   0      556.11      594.53     34.32 o 
   8   4   0        1.04      -27.34     28.06 o 
   9   4   0      257.34      342.51     30.61 o 
  10   4   0       13.21        2.69     21.47 o 
   1   5   0     3698.68     3768.73     82.35 o 
   2   5   0      200.39      165.01      8.85 o 
   3   5   0     1034.81      848.72     24.87 o 
   4   5   0      124.41       86.13      7.71 o 
   5   5   0     3862.55     3724.15    101.92 o 
   6   5   0       40.71       34.01     12.69 o 
   7   5   0       27.72       15.81     15.18 o 
   8   5   0      235.94      213.20     21.12 o 
   9   5   0        0.98       -9.66     18.07 o 
  10   5   0       29.87       26.30     31.86 o 
   0   6   0      453.01      461.39     22.49 o 
   1   6   0      479.41      401.11     12.53 o 
   2   6   0      551.12      562.27     18.20 o 
   3   6   0        7.41        5.26      5.24 o 
   4   6   0       97.31       89.14      9.31 o 
   5   6   0     2255.76     2222.38     64.82 o 
   6   6   0       58.49       66.11     15.16 o 
   7   6   0      159.09      120.27     18.12 o 
   8   6   0      422.09      447.66     35.42 o 
   9   6   0       68.58      133.43     27.52 o 
   1   7   0     2370.40     2297.00     52.27 o 
   2   7   0      179.32      165.49     10.17 o 
   3   7   0      324.76      283.05     13.64 o 
   4   7   0      225.40      222.09     14.91 o 
   5   7   0     4872.59     4630.32    140.74 o 
   6   7   0       31.94       43.82     14.22 o 
   7   7   0      126.86      130.03     19.56 o 
   8   7   0        2.65       22.32     21.66 o 
   9   7   0       32.43       69.39     27.82 o 
   0   8   0     2973.05     2795.29    139.34 o 
   1   8   0       86.54       35.70      9.77 o 
   2   8   0      791.90      677.36     27.07 o 
   3   8   0      363.11      355.00     20.17 o 
   4   8   0      102.54       99.93     15.96 o 
   5   8   0        1.15      -21.14     10.57 o 
   6   8   0       73.27       75.55     23.88 o 
   7   8   0        2.40      -10.80     19.49 o 
   8   8   0      139.27      134.37     29.39 o 
   1   9   0     1026.77      836.76     45.54 o 
   2   9   0     1667.76     1470.55     57.68 o 
   3   9   0       48.25       46.27     15.29 o 
   4   9   0       78.05       41.62     20.22 o 
   5   9   0      426.39      416.57     36.94 o 
   6   9   0       47.88       36.25     23.42 o 
   7   9   0       98.92       60.61     25.75 o 
   8   9   0        0.11      -25.51     22.89 o 
   0  10   0      292.96      207.94     39.83 o 
   1  10   0       11.82      -41.39     20.70 o 
   2  10   0      109.13      114.45     25.58 o 
   3  10   0       20.61      -11.28     20.18 o 
   4  10   0        7.05       -1.75     19.35 o 
   5  10   0      348.96      335.16     34.70 o 
   6  10   0       47.14       54.48     24.81 o 
   7  10   0      134.48      124.64     30.09 o 
   1  11   0       62.89       40.35     24.36 o 
   2  11   0      159.32      129.36     42.42 o 
   3  11   0      300.03      312.07     55.45 o 
   4  11   0      195.52      161.63     32.54 o 
   5  11   0      185.63      127.19     32.64 o 
   0  12   0       57.12       28.48     34.49 o 
   1  12   0       11.76       -2.25     34.24 o 
   2  12   0        2.29      -38.08     33.57 o 
   3  12   0      263.90      364.60     60.29 o 
   4  12   0      124.44       60.88     47.35 o 
   1  13   0       13.38        0.67     36.49 o 
 -11   1   1       13.11       -9.90     39.85 o 
 -10   1   1       99.22       98.58     25.92 o 
  -9   1   1      474.19      429.61     29.56 o 
  -8   1   1      110.13      129.33     18.21 o 
  -7   1   1      793.15      731.50     36.82 o 
  -6   1   1       22.42        8.21      7.15 o 
  -5   1   1      397.77      511.33     22.43 o 
  -4   1   1     5767.82     5549.41    160.39 o 
  -3   1   1        2.96      -10.01     18.21 o 
  -2   1   1     2620.63     2258.69     66.21 o 
  -1   1   1     7635.86     7721.67    216.84 o 
   1   1   1      385.07      345.70     16.56 o 
   2   1   1      783.22      613.48     24.24 o 
   3   1   1      547.72      423.85     17.16 o 
   4   1   1      413.94      445.40     19.00 o 
   5   1   1      684.18      598.10     21.20 o 
   6   1   1      828.05      735.07     29.17 o 
   7   1   1      346.07      316.68     23.08 o 
   8   1   1        8.46       -8.19     11.12 o 
   9   1   1       51.86       12.69     20.87 o 
  10   1   1       26.63      -20.93     29.95 o 
  11   1   1      415.41      650.04     78.70 o 
 -10   2   1      126.41      125.35     28.25 o 
  -9   2   1       16.83        7.30     13.15 o 
  -8   2   1       18.10      -14.34     13.03 o 
  -7   2   1      779.16      776.95     32.52 o 
  -6   2   1      150.12      160.57     13.64 o 
  -5   2   1      148.43      192.89     13.75 o 
  -4   2   1     1447.92     1573.99     49.89 o 
  -3   2   1       13.92        5.37      5.82 o 
  -2   2   1     9767.33     9323.71    260.56 o 
  -1   2   1      149.58      164.74     11.28 o 
   0   2   1     5126.46     7316.80    917.35 o 
   1   2   1        1.41       -7.30      3.65 o 
   2   2   1    21891.14    21564.15    611.39 o 
   3   2   1       25.59       17.78      5.55 o 
   4   2   1     1578.48     1399.54     44.95 o 
   5   2   1      243.84      283.32     15.54 o 
   6   2   1      656.69      607.90     26.49 o 
   7   2   1       59.00       83.42     11.87 o 
   8   2   1       38.94       21.09     12.48 o 
   9   2   1        1.79      -16.34     18.29 o 
  10   2   1       23.53        8.82     21.53 o 
 -10   3   1      139.66      158.73     30.09 o 
  -9   3   1      401.01      447.14     40.47 o 
  -8   3   1        2.31      -11.87     12.18 o 
  -7   3   1      278.77      339.94     21.07 o 
  -6   3   1      659.98      602.04     26.53 o 
  -5   3   1      448.14      344.74     18.92 o 
  -4   3   1     1731.23     1641.55     53.92 o 
  -3   3   1     2020.19     1976.25     52.16 o 
  -2   3   1     5546.28     5475.69    156.37 o 
  -1   3   1    10672.05    11804.60    379.06 o 
   0   3   1      850.76      781.76     27.83 o 
   1   3   1     7041.76     7296.52    288.04 o 
   2   3   1     1908.83     1662.27     41.07 o 
   3   3   1     6173.98     5769.33    151.55 o 
   4   3   1      207.10      195.56     11.71 o 
   5   3   1      515.93      488.88     25.21 o 
   6   3   1      634.36      604.45     26.36 o 
   7   3   1       53.72       54.93     12.59 o 
   8   3   1       30.53       66.56     23.36 o 
   9   3   1      146.25      123.04     27.32 o 
  10   3   1        0.52        2.35     17.78 o 
 -10   4   1      132.17      185.59     26.88 o 
  -9   4   1       33.14        6.32     21.76 o 
  -8   4   1        0.17      -23.80     19.76 o 
  -7   4   1     1704.61     1675.12     57.95 o 
  -6   4   1      178.38      177.14     17.65 o 
  -5   4   1       85.58      111.67     11.59 o 
  -4   4   1       97.23       75.57     13.28 o 
  -3   4   1       38.50       27.42      6.72 o 
  -2   4   1      862.17      851.05     37.37 o 
  -1   4   1        5.54       -2.67      4.56 o 
   0   4   1      733.90      840.86     36.31 o 
   1   4   1      433.55      411.57     22.68 o 
   2   4   1     6311.84     6115.02    155.46 o 
   3   4   1       13.72        4.96      5.56 o 
   4   4   1     1624.24     1504.31     44.20 o 
   5   4   1       77.70       66.11      8.83 o 
   6   4   1     1274.07     1180.79     48.00 o 
   7   4   1      419.78      454.31     26.02 o 
   8   4   1        2.92       -0.52     15.65 o 
   9   4   1       70.47       41.59     19.96 o 
  10   4   1        1.24      -16.66     18.13 o 
 -10   5   1       17.62        2.74     20.62 o 
  -9   5   1      183.39      267.83     29.54 o 
  -8   5   1      133.49      145.27     23.58 o 
  -7   5   1        6.88        6.86     17.45 o 
  -6   5   1      979.27      894.26     35.05 o 
  -5   5   1      426.49      450.21     22.03 o 
  -4   5   1      300.63      305.34     12.31 o 
  -3   5   1     2511.04     2542.83     63.04 o 
  -2   5   1     2372.11     2432.21     71.97 o 
  -1   5   1       35.01        1.84      5.78 o 
   0   5   1      157.76      174.17      8.79 o 
   1   5   1     7559.86     8063.18    228.53 o 
   2   5   1     1835.24     1839.42     45.94 o 
   3   5   1     5887.16     5863.45    139.16 o 
   4   5   1       66.40       65.32      7.05 o 
   5   5   1      331.89      443.40     35.36 o 
   6   5   1       10.42       -7.25     10.57 o 
   7   5   1       21.74        7.90      7.73 o 
   8   5   1      114.61      137.91     19.01 o 
   9   5   1        3.65        3.86     18.54 o 
  10   5   1        5.66      -19.42     22.49 o 
  -9   6   1       10.25       -6.31     18.24 o 
  -8   6   1       13.96        2.16     17.66 o 
  -7   6   1     1950.19     1963.41     81.02 o 
  -6   6   1       31.66       17.65     13.35 o 
  -5   6   1      889.88      805.05     30.26 o 
  -4   6   1       47.76       60.11      7.05 o 
  -3   6   1       33.83       28.04      5.72 o 
  -2   6   1     2009.01     2148.12     53.19 o 
  -1   6   1     1203.28     1076.03     32.37 o 
   0   6   1      638.09      738.17     20.16 o 
   1   6   1     1869.02     1635.85     37.98 o 
   2   6   1      879.51      830.95     23.65 o 
   3   6   1      137.22      152.25      9.25 o 
   4   6   1      342.42      303.70     15.88 o 
   5   6   1       37.82       69.16     29.35 o 
   6   6   1      902.74      885.32     38.61 o 
   7   6   1       67.64       68.78     16.73 o 
   8   6   1      313.74      317.97     31.14 o 
   9   6   1       41.27       -3.54     21.94 o 
  -9   7   1      287.48      345.58     39.06 o 
  -8   7   1        7.86        1.03     20.85 o 
  -7   7   1      230.17      205.79     28.94 o 
  -6   7   1        2.62      -12.44     15.61 o 
  -5   7   1      833.79      828.55     46.98 o 
  -4   7   1      354.67      362.50     18.82 o 
  -3   7   1      187.33      172.76     10.91 o 
  -2   7   1       42.73       34.06      7.46 o 
  -1   7   1      246.37      204.85     13.05 o 
   0   7   1       21.43        6.16      4.15 o 
   1   7   1      693.14      521.41     17.86 o 
   2   7   1      262.30      276.29     13.95 o 
   3   7   1      709.83      642.41     29.51 o 
   4   7   1      495.37      456.25     20.70 o 
   5   7   1     1352.41     1364.20     60.06 o 
   6   7   1        0.22       -8.70     12.60 o 
   7   7   1      170.02      148.65     20.69 o 
   8   7   1      117.22      106.76     19.82 o 
   9   7   1       31.94       56.01     26.97 o 
  -8   8   1       55.57       68.17     33.47 o 
  -7   8   1      258.94      259.67     32.54 o 
  -6   8   1      426.14      418.13     36.97 o 
  -5   8   1       71.55       76.05     21.31 o 
  -4   8   1      351.27      315.78     23.98 o 
  -3   8   1      795.84      749.71     37.10 o 
  -2   8   1      895.78      771.81     26.95 o 
  -1   8   1      111.58       94.46     10.06 o 
   0   8   1     1699.68     1478.11     47.53 o 
   1   8   1     2081.05     1885.25     64.71 o 
   2   8   1       19.25      -15.96     11.27 o 
   3   8   1      205.63      218.23     15.90 o 
   4   8   1      103.10      134.22     16.62 o 
   5   8   1        4.23       -2.67     12.53 o 
   6   8   1      461.51      423.52     29.09 o 
   7   8   1       50.17       41.27     16.94 o 
   8   8   1        0.19      -18.81     22.13 o 
  -8   9   1        0.30      -24.79     23.66 o 
  -7   9   1      336.79      360.32     38.44 o 
  -6   9   1       11.38      -19.79     20.49 o 
  -5   9   1      183.94      172.36     28.71 o 
  -4   9   1       12.06       -0.57     19.31 o 
  -3   9   1      470.41      473.07     29.58 o 
  -2   9   1      308.35      247.28     22.17 o 
  -1   9   1      595.35      557.69     44.00 o 
   0   9   1       30.18       12.93     15.91 o 
   1   9   1      756.55      662.01     39.76 o 
   2   9   1        2.77      -32.17     16.09 o 
   3   9   1      235.70      250.52     19.87 o 
   4   9   1       93.41       96.84     15.88 o 
   5   9   1       64.47       57.16     17.54 o 
   6   9   1        5.70        4.76     20.93 o 
   7   9   1      243.79      223.40     34.17 o 
   8   9   1       67.42      107.09     30.92 o 
  -7  10   1      134.52      113.35     29.99 o 
  -6  10   1      243.30      209.01     31.94 o 
  -5  10   1      264.85      214.84     30.65 o 
  -4  10   1      244.08      270.48     34.89 o 
  -3  10   1      345.23      246.27     32.41 o 
  -2  10   1      802.65      777.00     52.67 o 
  -1  10   1       85.77       97.08     24.97 o 
   0  10   1       82.05       13.92     22.16 o 
   1  10   1     1286.22     1175.82     67.92 o 
   2  10   1       10.59       -9.41     23.67 o 
   3  10   1        0.00      -17.62     34.20 o 
   4  10   1       56.08       77.92     22.85 o 
   5  10   1      150.42      169.46     28.55 o 
   6  10   1      148.80      130.72     32.27 o 
   7  10   1       30.25       32.93     25.83 o 
  -6  11   1        1.52      -38.62     23.20 o 
  -5  11   1      309.64      230.39     36.67 o 
  -4  11   1      111.29      114.66     30.36 o 
  -3  11   1       46.40        5.34     38.08 o 
  -2  11   1       23.09       31.65     35.66 o 
  -1  11   1      375.29      440.23     39.59 o 
   0  11   1        2.57      -22.79     20.98 o 
   1  11   1      125.52      133.58     30.61 o 
   2  11   1       75.52       31.32     38.33 o 
   3  11   1      180.67      181.13     48.85 o 
   4  11   1       21.39        4.09     39.42 o 
   5  11   1        5.77      -14.18     24.62 o 
  -4  12   1       43.59       18.79     44.18 o 
  -3  12   1      284.35      276.41     55.62 o 
  -2  12   1      103.64       79.42     41.34 o 
  -1  12   1       30.23       -5.36     22.62 o 
   0  12   1       32.77       11.89     23.49 o 
   1  12   1      270.65      244.26     49.35 o 
   2  12   1      212.70      185.06     49.02 o 
   3  12   1       37.93       13.11     39.92 o 
   4  12   1      166.00      124.85     49.85 o 
  -1  13   1        3.85      -33.57     35.32 o 
   0  13   1        8.09       12.36     35.07 o 
   1  13   1        2.73      -28.56     35.57 o 
 -11   0   2        2.05       44.43     68.23 o 
 -10   0   2        8.16      -17.87     17.62 o 
  -9   0   2       65.95       17.45     37.54 o 
  -8   0   2       24.19        2.26     18.16 o 
  -7   0   2        5.30      -11.84     13.03 o 
  -6   0   2      611.30      517.13     39.94 o 
  -5   0   2    18246.03    17994.34    842.24 o 
  -4   0   2     2234.38     2225.15    112.45 o 
  -3   0   2     2970.58     2484.44    196.91 o 
  -2   0   2      126.65       96.25     27.68 o 
  -1   0   2    25253.25    23207.47   1554.65 o 
   1   0   2     4199.07     3812.45    186.89 o 
   2   0   2    17387.82    15133.42    532.07 o 
   3   0   2       62.92      124.92     10.32 o 
   4   0   2      655.05      654.00     30.19 o 
   5   0   2     1591.34     1426.25     58.72 o 
   6   0   2     2127.02     2018.62     80.05 o 
   7   0   2        0.14      -20.37     12.68 o 
   8   0   2      282.10      225.89     29.33 o 
   9   0   2       43.07       13.74     19.66 o 
  10   0   2      122.91      173.78     72.24 o 
 -11   1   2        0.57      -29.05     27.85 o 
 -10   1   2        6.43       -6.08     13.28 o 
  -9   1   2       73.23       65.49     17.10 o 
  -8   1   2        7.43       13.73     12.97 o 
  -7   1   2      179.54      238.68     20.67 o 
  -6   1   2        0.32      -10.85     10.16 o 
  -5   1   2      638.97      704.01     27.23 o 
  -4   1   2      540.46      604.98     23.70 o 
  -3   1   2     2220.37     2059.04     61.37 o 
  -2   1   2      170.59      170.88     17.12 o 
  -1   1   2      115.16      105.46      6.93 o 
   1   1   2     7848.32     8254.59    232.44 o 
   2   1   2     2881.28     2391.63    104.52 o 
   3   1   2        0.88        2.43      4.84 o 
   4   1   2     1014.48      898.62     27.43 o 
   5   1   2      929.76      992.54     30.44 o 
   6   1   2        6.34       17.94      7.78 o 
   7   1   2        6.92       12.33     10.62 o 
   8   1   2        1.13       -5.66     11.02 o 
   9   1   2       27.51       -7.86     18.43 o 
  10   1   2       12.06       -0.34     20.43 o 
 -11   2   2       31.24       23.06     25.38 o 
 -10   2   2       65.72       56.19     38.99 o 
  -9   2   2        0.49      -17.56     12.33 o 
  -8   2   2       52.70       57.56     15.80 o 
  -7   2   2     1080.33     1086.66     48.48 o 
  -6   2   2      358.83      393.01     20.71 o 
  -5   2   2      965.01      919.00     33.35 o 
  -4   2   2     1564.63     1376.82     44.75 o 
  -3   2   2      115.31       67.16      7.94 o 
  -2   2   2     1176.51     1102.52     30.30 o 
  -1   2   2     1523.53     1628.85     64.20 o 
   0   2   2     1421.04     2323.44     88.05 o 
   1   2   2     4162.34     3934.53    307.20 o 
   2   2   2     9056.09     8693.79    261.00 o 
   3   2   2       10.24       16.79      5.51 o 
   4   2   2      379.66      380.31     24.58 o 
   5   2   2      741.66      704.00     27.05 o 
   6   2   2     1247.25     1335.79     46.04 o 
   7   2   2     1635.35     1611.27     54.83 o 
   8   2   2      229.60      273.21     30.28 o 
   9   2   2       56.53       50.36     21.50 o 
  10   2   2      226.22      318.77     29.86 o 
 -10   3   2        9.74        2.73     21.78 o 
  -9   3   2      145.10      144.63     28.26 o 
  -8   3   2     1109.54     1021.03     47.79 o 
  -7   3   2     1342.33     1262.29     54.83 o 
  -6   3   2       50.57       39.16     11.88 o 
  -5   3   2      134.46      112.77     11.06 o 
  -4   3   2     1101.14     1099.07     38.45 o 
  -3   3   2     1117.46     1146.04     29.16 o 
  -2   3   2      377.63      301.23     12.98 o 
  -1   3   2     5589.21     6426.85    252.82 o 
   0   3   2      314.71      453.65     32.97 o 
   1   3   2      719.77      573.66     40.50 o 
   2   3   2     3336.57     3145.52    116.19 o 
   3   3   2     1387.28     1373.38     44.17 o 
   4   3   2       28.09       23.02      7.09 o 
   5   3   2      155.84      188.65     15.88 o 
   6   3   2      318.05      297.21     17.63 o 
   7   3   2      632.14      621.28     28.48 o 
   8   3   2      972.57      947.07     47.17 o 
   9   3   2      144.00      150.85     22.63 o 
  10   3   2        7.42       26.65     19.20 o 
 -10   4   2       54.00       49.04     26.30 o 
  -9   4   2       10.82        0.62     21.48 o 
  -8   4   2        0.38        1.98     18.43 o 
  -7   4   2      867.23      858.22     42.05 o 
  -6   4   2      417.74      380.28     21.06 o 
  -5   4   2       97.20       74.43      9.57 o 
  -4   4   2     3180.27     3031.64     71.87 o 
  -3   4   2      219.71      162.84      8.38 o 
  -2   4   2     2735.12     3129.55     91.51 o 
  -1   4   2      579.40      673.37     44.69 o 
   0   4   2        0.06       -5.56      4.01 o 
   1   4   2      237.32      244.55     12.27 o 
   2   4   2     4306.22     3885.71     99.70 o 
   3   4   2      306.00      269.77     12.53 o 
   4   4   2      771.80      683.20     24.54 o 
   5   4   2      490.74      497.76     20.58 o 
   6   4   2      984.96      963.36     46.34 o 
   7   4   2       22.23       10.89     17.06 o 
   8   4   2       95.65      114.24     16.18 o 
   9   4   2       64.67       84.30     21.33 o 
  10   4   2       44.26       34.24     22.52 o 
 -10   5   2        5.02       -0.38     20.95 o 
  -9   5   2        9.49      -11.16     27.49 o 
  -8   5   2       46.42       42.19     23.47 o 
  -7   5   2     1608.43     1607.55     82.17 o 
  -6   5   2        5.11       -2.28     18.23 o 
  -5   5   2      127.56       90.50     12.16 o 
  -4   5   2      167.56      119.04      8.44 o 
  -3   5   2      329.73      292.52     12.26 o 
  -2   5   2      791.74      676.71     27.05 o 
  -1   5   2      226.63      396.98     27.45 o 
   0   5   2     3881.09     4429.91    204.49 o 
   1   5   2       22.63       30.37      4.65 o 
   2   5   2     3127.83     3203.19     89.02 o 
   3   5   2     2529.64     2316.98     73.63 o 
   4   5   2      237.94      203.37     12.38 o 
   5   5   2      434.26      400.36     18.69 o 
   6   5   2      104.77       97.65     14.89 o 
   7   5   2        5.25      -13.50      9.23 o 
   8   5   2       20.37       -2.01     12.91 o 
   9   5   2      106.76      101.33     25.63 o 
  10   5   2        4.61       -6.09     20.88 o 
  -9   6   2        1.04      -13.16     18.75 o 
  -8   6   2       50.04       32.55     31.31 o 
  -7   6   2      241.86      281.08     34.82 o 
  -6   6   2      317.59      277.94     24.51 o 
  -5   6   2      424.24      353.16     22.10 o 
  -4   6   2      182.74      159.78     10.73 o 
  -3   6   2        0.05       -3.32      4.82 o 
  -2   6   2       44.58       26.30     10.24 o 
  -1   6   2      666.96      686.45     26.40 o 
   0   6   2      791.04      826.30     22.82 o 
   1   6   2     2852.61     2804.89     71.50 o 
   2   6   2        2.29       -9.08      6.10 o 
   3   6   2      110.24      116.83      8.45 o 
   4   6   2       10.60       -3.46      6.68 o 
   5   6   2      118.58       93.94     14.64 o 
   6   6   2     1254.70     1247.70     49.98 o 
   7   6   2      403.30      439.21     27.48 o 
   8   6   2       90.74      106.01     25.73 o 
   9   6   2        0.02       12.72     21.80 o 
  -9   7   2      172.42      263.17     35.12 o 
  -8   7   2       75.66       75.33     24.38 o 
  -7   7   2       34.17        8.37     18.78 o 
  -6   7   2      345.69      317.37     27.79 o 
  -5   7   2      236.56      230.12     27.00 o 
  -4   7   2       64.09       69.31     13.63 o 
  -3   7   2      387.78      398.89     17.97 o 
  -2   7   2       23.27        2.26     11.16 o 
  -1   7   2       71.27       38.98      7.46 o 
   0   7   2     1036.67      948.93     28.29 o 
   1   7   2     1138.26      985.21     26.47 o 
   2   7   2        7.94        0.63      6.02 o 
   3   7   2      175.71      181.55     13.75 o 
   4   7   2       49.71       41.28     13.10 o 
   5   7   2     1968.82     1836.30     69.43 o 
   6   7   2       15.59        8.53     12.99 o 
   7   7   2      364.28      340.73     27.06 o 
   8   7   2      100.04       96.41     19.68 o 
   9   7   2      164.36      236.38     41.46 o 
  -8   8   2       21.27        5.50     22.69 o 
  -7   8   2       17.97        9.17     28.56 o 
  -6   8   2      140.46      129.97     25.66 o 
  -5   8   2        4.20        5.75     25.18 o 
  -4   8   2       32.21       27.07     14.29 o 
  -3   8   2        0.89       -1.23     12.55 o 
  -2   8   2      617.02      500.02     25.56 o 
  -1   8   2      193.60      168.18     11.29 o 
   0   8   2      699.89      684.10     25.57 o 
   1   8   2      283.91      256.53     17.92 o 
   2   8   2     1244.73     1140.82     43.60 o 
   3   8   2        0.80       -7.32      8.99 o 
   4   8   2        0.82        6.13     11.11 o 
   5   8   2        2.37       10.36     13.79 o 
   6   8   2       81.64       34.77     15.41 o 
   7   8   2       43.27       24.27     16.51 o 
   8   8   2        0.38        3.52     17.01 o 
  -8   9   2       56.48       72.82     28.26 o 
  -7   9   2        5.62      -38.86     19.43 o 
  -6   9   2        7.98       27.17     21.18 o 
  -5   9   2       32.13        8.56     27.53 o 
  -4   9   2      878.01      856.12     50.84 o 
  -3   9   2      449.34      445.24     28.65 o 
  -2   9   2      565.80      475.99     32.59 o 
  -1   9   2       21.15       -4.05     21.69 o 
   0   9   2      969.38      800.31     46.95 o 
   1   9   2        0.13      -18.14      9.07 o 
   2   9   2      111.33       93.73     13.78 o 
   3   9   2      746.11      677.42     37.19 o 
   4   9   2      483.07      477.33     28.37 o 
   5   9   2      132.40      151.85     27.56 o 
   6   9   2       10.88        7.78     15.04 o 
   7   9   2      938.38      843.26     44.49 o 
  -7  10   2       81.60       53.09     27.83 o 
  -6  10   2       31.84        7.84     22.96 o 
  -5  10   2        0.82        4.07     22.18 o 
  -4  10   2       68.20       51.58     24.48 o 
  -3  10   2       84.13       61.98     23.53 o 
  -2  10   2        6.03      -20.22     20.55 o 
  -1  10   2        9.00      -30.31     19.84 o 
   0  10   2     1041.57      917.03     56.64 o 
   1  10   2      458.17      439.38     38.06 o 
   2  10   2      725.55      625.27     50.66 o 
   3  10   2       76.57       46.51     16.05 o 
   4  10   2       45.65       38.58     14.56 o 
   5  10   2      195.77      221.51     22.89 o 
   6  10   2      191.44      155.15     29.64 o 
   7  10   2       53.71       15.87     25.11 o 
  -6  11   2       15.82       -6.49     25.64 o 
  -5  11   2      456.83      427.84     45.44 o 
  -4  11   2      431.58      368.95     41.17 o 
  -3  11   2       59.34       32.96     23.45 o 
  -2  11   2       42.69        2.36     30.86 o 
  -1  11   2      261.29      223.07     44.84 o 
   0  11   2       85.44       83.12     24.94 o 
   1  11   2        7.73       10.10     22.07 o 
   2  11   2        1.12      -30.06     32.74 o 
   3  11   2       14.03       32.32     39.67 o 
   4  11   2      414.35      465.81     67.48 o 
   5  11   2      155.04      126.61     32.86 o 
  -4  12   2        3.42      -34.66     37.75 o 
  -3  12   2        4.38      -18.87     36.41 o 
  -2  12   2        3.67      -34.82     34.82 o 
  -1  12   2       23.46       -8.28     22.77 o 
   0  12   2       35.76      -34.23     22.36 o 
   1  12   2       27.44        7.52     33.99 o 
   2  12   2      268.53      236.92     51.53 o 
   3  12   2       30.63       27.64     42.34 o 
   4  12   2       53.70       67.56     45.85 o 
  -1  13   2       13.32      -13.19     34.07 o 
   0  13   2        3.23      -22.21     35.41 o 
 -11   1   3      104.24      136.80     30.36 o 
 -10   1   3       73.15       65.77     17.96 o 
  -9   1   3      139.03      129.36     19.60 o 
  -8   1   3     1272.73     1230.68     53.87 o 
  -7   1   3     1068.70     1048.90     47.03 o 
  -6   1   3       73.29       53.40     11.55 o 
  -5   1   3       82.99       82.35     19.70 o 
  -4   1   3      157.10      225.99     15.73 o 
  -3   1   3      822.85      673.33     27.93 o 
  -2   1   3     1632.34     1537.07    123.94 o 
  -1   1   3       45.92       61.52      6.05 o 
   0   1   3      332.98      448.01     36.39 o 
   1   1   3    32184.45    32617.73   1248.24 o 
   2   1   3     5155.75     4414.31    113.41 o 
   3   1   3        3.65        0.84      3.60 o 
   4   1   3     4766.19     4631.12    119.71 o 
   5   1   3     1486.12     1443.03     41.63 o 
   6   1   3      840.24      680.57     28.07 o 
   7   1   3      548.47      585.12     31.59 o 
   8   1   3       43.98       66.89     14.58 o 
   9   1   3       47.52        8.64     19.21 o 
  10   1   3       84.53       95.35     25.32 o 
 -11   2   3      291.30      463.24     45.18 o 
 -10   2   3        0.02      -32.71     19.05 o 
  -9   2   3      119.48       98.77     18.62 o 
  -8   2   3      417.78      420.69     28.77 o 
  -7   2   3        0.22       17.31     12.68 o 
  -6   2   3      936.92      816.75     38.54 o 
  -5   2   3       88.51      101.87     13.28 o 
  -4   2   3      167.63      171.30     12.25 o 
  -3   2   3     1976.49     1920.62     79.07 o 
  -2   2   3     5406.67     5236.64    149.27 o 
  -1   2   3     8739.95    10506.00    543.95 o 
   0   2   3      619.22     1024.90     51.32 o 
   1   2   3      953.31     1081.09     70.56 o 
   2   2   3    13269.43    13417.06    381.46 o 
   3   2   3      857.11      815.57     26.78 o 
   4   2   3      490.06      611.73     25.92 o 
   5   2   3       49.73       69.18      8.76 o 
   6   2   3     1686.21     1626.08     53.73 o 
   7   2   3      518.84      575.19     27.16 o 
   8   2   3      805.74      754.56     49.75 o 
   9   2   3       48.56       32.44     26.69 o 
  10   2   3        3.97       -8.25     16.95 o 
 -10   3   3       94.28      132.67     29.92 o 
  -9   3   3       13.49      -12.61     19.17 o 
  -8   3   3      545.70      621.54     35.63 o 
  -7   3   3     1052.64     1030.80     47.68 o 
  -6   3   3       94.84       81.88     14.40 o 
  -5   3   3       85.24      103.35     10.95 o 
  -4   3   3        7.01        1.61      7.27 o 
  -3   3   3      270.65      326.69     12.61 o 
  -2   3   3     5718.76     5851.69    263.39 o 
  -1   3   3     1234.69     1695.76    121.63 o 
   0   3   3     3169.07     4795.39    262.52 o 
   1   3   3       63.83       87.04      6.51 o 
   2   3   3     4725.95     4478.39    177.62 o 
   3   3   3     5078.50     4980.62    131.28 o 
   4   3   3     3218.05     3374.34     90.96 o 
   5   3   3      949.47      965.34     38.57 o 
   6   3   3      152.59      144.63     12.11 o 
   7   3   3       92.07      135.29     28.99 o 
   8   3   3        0.04        7.39     21.39 o 
   9   3   3       94.11      117.57     35.79 o 
  10   3   3        7.75       -3.02     24.19 o 
 -10   4   3        1.05      -21.34     21.21 o 
  -9   4   3      146.20      137.98     28.29 o 
  -8   4   3      642.34      622.23     35.13 o 
  -7   4   3       29.78       18.93     12.93 o 
  -6   4   3      243.47      232.62     19.82 o 
  -5   4   3        5.59        4.31      6.02 o 
  -4   4   3      513.48      501.01     23.15 o 
  -3   4   3        5.67        2.76      5.54 o 
  -2   4   3     3457.30     3886.17    153.91 o 
  -1   4   3     1386.97     1780.30    101.34 o 
   0   4   3     1362.12     1979.31     77.43 o 
   1   4   3     1585.49     1625.97     76.53 o 
   2   4   3       74.12      103.02     11.32 o 
   3   4   3       20.52       -5.68      4.74 o 
   4   4   3     1019.71      968.48     31.02 o 
   5   4   3       99.66      111.62      9.76 o 
   6   4   3     1658.55     1615.79     56.27 o 
   7   4   3       16.90        5.47     12.14 o 
   8   4   3      440.86      460.64     27.38 o 
   9   4   3       18.88        2.84     18.36 o 
  10   4   3      230.35      283.46     31.34 o 
 -10   5   3        5.39       -6.96     24.52 o 
  -9   5   3        9.98       -7.38     20.04 o 
  -8   5   3      210.42      178.81     29.94 o 
  -7   5   3       52.82       63.73     15.69 o 
  -6   5   3      261.62      229.22     20.70 o 
  -5   5   3      164.92      144.98     18.56 o 
  -4   5   3      631.27      572.75     21.11 o 
  -3   5   3       34.16       47.53      5.94 o 
  -2   5   3     3103.76     3480.11    105.14 o 
  -1   5   3       17.57        6.72      7.79 o 
   0   5   3       18.03       44.65      9.00 o 
   1   5   3       81.93      125.95     10.04 o 
   2   5   3     1085.31      974.56     31.22 o 
   3   5   3     3451.72     3534.41    104.38 o 
   4   5   3      769.60      765.97     26.40 o 
   5   5   3     1101.26     1099.09     41.38 o 
   6   5   3      134.37      153.95     16.97 o 
   7   5   3        4.93       -7.41     11.81 o 
   8   5   3      183.99      234.82     21.83 o 
   9   5   3      330.33      497.34     41.71 o 
  10   5   3        0.30       -7.59     21.67 o 
  -9   6   3       84.76       96.45     23.29 o 
  -8   6   3        0.12        2.47     17.90 o 
  -7   6   3      128.22      188.53     53.61 o 
  -6   6   3      422.63      411.09     27.77 o 
  -5   6   3      130.95      184.77     18.87 o 
  -4   6   3       28.47       13.88      6.26 o 
  -3   6   3      463.30      410.50     22.06 o 
  -2   6   3      235.11      248.56     15.90 o 
  -1   6   3        4.63      -11.06      7.21 o 
   0   6   3        9.86       -4.39      5.25 o 
   1   6   3     2222.44     2187.27     73.69 o 
   2   6   3     1161.06     1125.86     32.41 o 
   3   6   3       54.82       67.22      7.15 o 
   4   6   3      267.28      230.29     13.53 o 
   5   6   3      141.51      136.38     18.52 o 
   6   6   3     4445.63     4540.68    139.26 o 
   7   6   3      149.19      154.09     19.72 o 
   8   6   3       10.06       -0.64     13.62 o 
   9   6   3        8.50      -15.17     21.85 o 
  -9   7   3       19.17       31.18     24.59 o 
  -8   7   3        0.32      -14.78     19.78 o 
  -7   7   3       56.11        5.82     18.62 o 
  -6   7   3      189.58      191.84     23.44 o 
  -5   7   3        9.42      -13.07     10.70 o 
  -4   7   3      155.19      133.06     10.60 o 
  -3   7   3       93.79       85.64     17.42 o 
  -2   7   3      528.25      522.13     27.85 o 
  -1   7   3      343.76      348.50     20.32 o 
   0   7   3      577.51      561.49     24.30 o 
   1   7   3     1029.44      889.09     24.32 o 
   2   7   3       31.90       19.67      8.82 o 
   3   7   3       53.26       32.42      9.29 o 
   4   7   3      449.30      379.07     24.67 o 
   5   7   3      541.55      558.66     31.91 o 
   6   7   3        6.63      -13.46     14.05 o 
   7   7   3      160.74      139.41     20.76 o 
   8   7   3        0.53       15.19     16.33 o 
   9   7   3      404.71      574.00     48.86 o 
  -8   8   3       21.77       17.88     22.32 o 
  -7   8   3      194.43      158.53     28.17 o 
  -6   8   3      336.06      379.19     35.22 o 
  -5   8   3      783.28      683.31     44.54 o 
  -4   8   3      121.10      117.01     16.06 o 
  -3   8   3      228.11      199.29     18.60 o 
  -2   8   3      372.32      388.45     21.95 o 
  -1   8   3      795.96      696.99     31.52 o 
   0   8   3        0.71      -10.89      5.45 o 
   1   8   3       17.58        4.61      8.73 o 
   2   8   3      690.98      635.95     29.41 o 
   3   8   3      352.58      319.97     21.37 o 
   4   8   3       36.25        7.53     12.37 o 
   5   8   3       26.74       -3.83     12.26 o 
   6   8   3       84.06      103.28     18.60 o 
   7   8   3       13.15       19.97     15.15 o 
   8   8   3      108.22      139.72     22.28 o 
  -8   9   3       64.34       87.20     28.73 o 
  -7   9   3       46.35       60.94     30.21 o 
  -6   9   3      176.26      201.69     29.44 o 
  -5   9   3      336.26      400.01     35.96 o 
  -4   9   3      395.54      407.86     27.60 o 
  -3   9   3      294.09      270.69     23.45 o 
  -2   9   3       89.85       43.52     27.99 o 
  -1   9   3      432.14      455.86     32.10 o 
   0   9   3        5.24      -12.17     10.69 o 
   1   9   3       57.94       42.28     11.09 o 
   2   9   3      225.80      185.26     16.78 o 
   3   9   3        0.96        0.64     11.99 o 
   4   9   3       68.79       71.61     15.07 o 
   5   9   3      160.73      142.02     19.20 o 
   6   9   3       84.10       70.29     17.98 o 
   7   9   3       35.29       31.31     27.95 o 
  -7  10   3       13.88       -3.80     23.97 o 
  -6  10   3      133.37      102.82     28.40 o 
  -5  10   3      532.62      519.30     48.71 o 
  -4  10   3       47.55       23.71     22.53 o 
  -3  10   3      735.35      581.27     37.37 o 
  -2  10   3        6.18      -22.91     14.09 o 
  -1  10   3      178.72      109.87     25.83 o 
   0  10   3        0.67      -51.44     25.72 o 
   1  10   3       89.92       27.21     22.14 o 
   2  10   3       39.84       61.59     14.59 o 
   3  10   3      778.74      742.46     45.37 o 
   4  10   3      193.85      236.11     25.04 o 
   5  10   3       66.23       55.81     15.58 o 
   6  10   3       93.00       76.72     33.14 o 
  -6  11   3       20.00        5.61     25.59 o 
  -5  11   3       19.60       -8.46     24.43 o 
  -4  11   3      243.87      223.83     33.54 o 
  -3  11   3      308.03      215.25     32.38 o 
  -2  11   3        0.47      -20.17     30.65 o 
  -1  11   3      295.93      286.27     33.65 o 
   0  11   3       16.71       12.93     22.45 o 
   1  11   3      121.90       85.51     37.50 o 
   2  11   3        6.36       -3.17     34.91 o 
   3  11   3      113.11       81.09     42.92 o 
   4  11   3      245.49      264.89     54.87 o 
   5  11   3       71.00       76.04     63.68 o 
  -4  12   3       27.30       -1.98     25.13 o 
  -3  12   3       59.84       44.76     41.50 o 
  -2  12   3      179.02      158.25     43.34 o 
  -1  12   3       20.92       11.72     23.66 o 
   0  12   3      144.48      102.97     40.42 o 
   1  12   3        0.56       -2.76     34.74 o 
   2  12   3      112.75       82.51     43.42 o 
   3  12   3      594.34      633.50     78.33 o 
   4  12   3      579.27      652.46     83.43 o 
   0  13   3       21.96       41.75     38.92 o 
 -11   0   4        0.38      -31.01     28.35 o 
 -10   0   4       26.22       43.18     24.41 o 
  -9   0   4      132.23      152.34     29.18 o 
  -8   0   4      195.29      202.47     30.18 o 
  -7   0   4        5.36        5.47     14.72 o 
  -6   0   4       87.09       68.39     20.42 o 
  -5   0   4       79.86       97.26     17.73 o 
  -4   0   4      113.80       78.72     22.34 o 
  -3   0   4      338.07      268.34     29.81 o 
  -2   0   4      293.99      320.84     47.39 o 
  -1   0   4      181.61      129.46     19.08 o 
   0   0   4    12493.71    15256.76    747.81 o 
   1   0   4     2849.40     2669.00    160.11 o 
   2   0   4       17.74       19.42      5.38 o 
   3   0   4     2582.98     2365.94     88.07 o 
   4   0   4     1509.66     1612.91     63.07 o 
   5   0   4       37.50       46.22      9.39 o 
   6   0   4       61.82       59.38     11.26 o 
   7   0   4      418.90      447.68     39.00 o 
   8   0   4      167.35      117.21     29.69 o 
   9   0   4       54.29       28.09     20.13 o 
  10   0   4       40.25       57.45     68.23 o 
 -11   1   4        5.98        0.46     22.77 o 
 -10   1   4       21.09       34.73     16.58 o 
  -9   1   4      104.76       72.38     17.66 o 
  -8   1   4       64.98       86.37     17.43 o 
  -7   1   4       19.84       21.22     13.77 o 
  -6   1   4      207.01      257.10     20.02 o 
  -5   1   4     1490.32     1512.31     58.31 o 
  -4   1   4        2.53       10.03      7.12 o 
  -3   1   4       20.93       13.43      7.01 o 
  -2   1   4       63.43       63.26      9.92 o 
  -1   1   4    24428.89    26665.34    843.51 o 
   0   1   4     8442.47     9277.85    355.99 o 
   1   1   4     4706.08     4668.14    176.01 o 
   2   1   4      189.77      133.63      5.93 o 
   3   1   4       90.97       95.79      6.14 o 
   4   1   4        2.32        5.71      4.50 o 
   5   1   4      107.18      109.65      8.64 o 
   6   1   4      737.85      663.77     27.54 o 
   7   1   4        0.65      -24.11     14.13 o 
   8   1   4      286.04      323.38     24.66 o 
   9   1   4        6.20       22.85     17.83 o 
  10   1   4       62.59       85.39     49.43 o 
 -11   2   4       29.84       14.37     24.20 o 
 -10   2   4        8.17      -38.98     27.13 o 
  -9   2   4       29.20       39.68     15.97 o 
  -8   2   4     1129.45     1058.75     49.17 o 
  -7   2   4      291.42      273.94     22.70 o 
  -6   2   4       21.72       26.12     11.63 o 
  -5   2   4      801.46      681.45     32.43 o 
  -4   2   4       51.08       80.14      9.93 o 
  -3   2   4      560.49      529.37     22.23 o 
  -2   2   4     4256.29     4348.71    125.98 o 
  -1   2   4      256.72      465.29     26.50 o 
   0   2   4     2266.06     3859.61    213.57 o 
   1   2   4    16145.33    18121.36    749.55 o 
   2   2   4     4477.12     4453.29    119.16 o 
   3   2   4     2786.60     2630.39     70.71 o 
   4   2   4      834.66      690.16     28.29 o 
   5   2   4      802.38      688.22     24.32 o 
   6   2   4      587.74      570.51     23.12 o 
   7   2   4     1073.31     1157.92     39.95 o 
   8   2   4      448.79      487.99     32.34 o 
   9   2   4       64.53       31.91     17.69 o 
  10   2   4       61.30       75.56     20.68 o 
 -10   3   4       21.88      -12.85     21.48 o 
  -9   3   4       23.85      -13.04     13.70 o 
  -8   3   4       57.96       87.26     17.58 o 
  -7   3   4      169.10      153.71     19.02 o 
  -6   3   4      496.87      554.83     30.56 o 
  -5   3   4        7.64       -0.33      7.43 o 
  -4   3   4        7.75       13.20      5.20 o 
  -3   3   4      129.32      123.67      9.30 o 
  -2   3   4      175.57      227.54     13.55 o 
  -1   3   4      142.57      148.53     11.54 o 
   0   3   4     1139.01     1949.02     95.38 o 
   1   3   4      121.49      161.17      8.33 o 
   2   3   4     1124.03     1157.53     41.79 o 
   3   3   4     2633.02     2482.50     74.97 o 
   4   3   4      594.34      505.09     22.17 o 
   5   3   4       75.83      109.58      9.42 o 
   6   3   4     1567.39     1546.84     50.33 o 
   7   3   4     1912.55     1859.13     63.42 o 
   8   3   4      121.17       93.23     19.18 o 
   9   3   4        1.61      -13.41     21.97 o 
  10   3   4      124.58      183.54     26.59 o 
 -10   4   4       59.77       13.71     24.93 o 
  -9   4   4       85.80       77.55     24.86 o 
  -8   4   4       14.40       12.30     14.08 o 
  -7   4   4       15.14      -18.19     12.83 o 
  -6   4   4       10.88       25.89     12.13 o 
  -5   4   4       41.70       34.25      7.76 o 
  -4   4   4      981.70      924.58     26.96 o 
  -3   4   4      691.29      599.63     27.14 o 
  -2   4   4     2073.30     2207.19     88.04 o 
  -1   4   4        5.09        6.83      7.67 o 
   0   4   4     3014.05     4636.80    273.16 o 
   1   4   4     2674.09     3690.40    134.64 o 
   2   4   4      102.28      142.35     10.05 o 
   3   4   4     2489.80     2579.31     77.91 o 
   4   4   4     3145.71     2953.42     80.64 o 
   5   4   4      438.09      415.94     19.02 o 
   6   4   4      961.85      957.24     38.72 o 
   7   4   4      296.34      299.29     22.80 o 
   8   4   4      166.38      172.72     25.88 o 
   9   4   4       24.31        3.42     18.80 o 
  10   4   4        5.38      -18.81     20.62 o 
 -10   5   4        8.48       -1.87     24.13 o 
  -9   5   4        1.38      -35.65     18.00 o 
  -8   5   4       16.37       -9.23     21.12 o 
  -7   5   4     1182.54     1138.66     51.52 o 
  -6   5   4        0.92        5.55     12.53 o 
  -5   5   4      355.22      307.35     19.11 o 
  -4   5   4      193.04      203.80     12.40 o 
  -3   5   4      504.74      512.97     23.13 o 
  -2   5   4        0.87      -15.42      7.71 o 
  -1   5   4       23.16       19.97      8.59 o 
   0   5   4      119.06      166.30     17.58 o 
   1   5   4     1486.88     1607.63     79.96 o 
   2   5   4     1462.88     1383.24     60.42 o 
   3   5   4        0.05       -2.94     12.39 o 
   4   5   4      221.36      243.30     13.18 o 
   5   5   4       11.90        9.13     10.08 o 
   6   5   4     1636.60     1644.02     58.24 o 
   7   5   4       40.93       54.50     14.41 o 
   8   5   4      135.19      122.29     23.60 o 
   9   5   4       12.10      -10.92     19.40 o 
  10   5   4       27.09       28.55     23.57 o 
  -9   6   4       16.60       -0.12     23.89 o 
  -8   6   4       70.15       95.31     26.23 o 
  -7   6   4      224.48      221.23     36.92 o 
  -6   6   4      195.77      197.46     21.96 o 
  -5   6   4     1724.57     1534.97     61.99 o 
  -4   6   4      273.87      241.08     13.40 o 
  -3   6   4      149.29      130.53     12.53 o 
  -2   6   4      182.42      192.21     14.58 o 
  -1   6   4        2.65       -3.82      7.38 o 
   0   6   4      302.52      339.29     28.49 o 
   1   6   4        7.31       -8.93      4.46 o 
   2   6   4       91.22       72.22      7.44 o 
   3   6   4       13.35        9.41      7.27 o 
   4   6   4      287.49      299.95     18.64 o 
   5   6   4     1086.07     1131.00     43.14 o 
   6   6   4        4.22       10.45     42.33 o 
   7   6   4      322.78      367.91     29.35 o 
   8   6   4      196.24      241.25     29.07 o 
   9   6   4       12.19       -0.23     22.76 o 
  -9   7   4        5.03       24.32     32.28 o 
  -8   7   4      137.32      115.94     23.37 o 
  -7   7   4      544.53      542.39     36.64 o 
  -6   7   4       57.84       44.00     12.62 o 
  -5   7   4       22.49        0.91     11.00 o 
  -4   7   4      154.75      133.09     10.28 o 
  -3   7   4     1028.12      918.08     39.70 o 
  -2   7   4       17.50        2.14     11.28 o 
  -1   7   4      105.22      107.49     12.70 o 
   0   7   4     1018.65     1024.24     71.68 o 
   1   7   4      651.01      528.04     19.97 o 
   2   7   4      340.96      282.89     17.85 o 
   3   7   4      105.15      109.04     11.31 o 
   4   7   4      684.65      640.33     32.49 o 
   5   7   4      874.55      812.15     38.60 o 
   6   7   4      515.94      570.49     43.71 o 
   7   7   4      360.73      395.46     29.32 o 
   8   7   4       52.37       42.71     17.68 o 
   9   7   4       14.08       -4.54     25.06 o 
  -8   8   4       32.66       34.24     23.39 o 
  -7   8   4      369.07      377.69     47.47 o 
  -6   8   4       21.93       27.98     19.58 o 
  -5   8   4        7.18        0.88     11.16 o 
  -4   8   4      743.41      605.15     30.29 o 
  -3   8   4      655.35      611.00     30.86 o 
  -2   8   4        7.91        5.54     11.16 o 
  -1   8   4       40.52       12.75     12.63 o 
   0   8   4     1101.58     1007.25     34.28 o 
   1   8   4      359.39      313.71     18.34 o 
   2   8   4      157.10      129.36     14.37 o 
   3   8   4      642.92      603.97     29.60 o 
   4   8   4       51.40       41.89     13.32 o 
   5   8   4       11.47      -12.72     12.36 o 
   6   8   4      513.72      490.79     31.31 o 
   7   8   4      238.59      244.94     24.74 o 
   8   8   4       19.43       32.40     18.40 o 
  -8   9   4        8.01        2.16     22.23 o 
  -7   9   4      427.19      443.01     40.89 o 
  -6   9   4       72.50       28.85     21.59 o 
  -5   9   4       54.42       43.42     22.00 o 
  -4   9   4        4.33       -4.05     13.84 o 
  -3   9   4      395.97      428.62     31.07 o 
  -2   9   4     1132.08      969.46     42.43 o 
  -1   9   4      805.51      745.60     34.98 o 
   0   9   4      320.48      308.44     20.64 o 
   1   9   4     1079.18      915.90     36.77 o 
   2   9   4     1765.59     1596.32     67.30 o 
   3   9   4        5.41        8.95     12.36 o 
   4   9   4      143.19      118.08     17.13 o 
   5   9   4        9.19       -5.77     13.67 o 
   6   9   4      277.63      290.07     25.64 o 
   7   9   4      380.13      368.07     29.61 o 
  -7  10   4        0.31      -13.02     26.75 o 
  -6  10   4        1.82        7.83     23.58 o 
  -5  10   4      432.13      427.55     44.64 o 
  -4  10   4      374.61      350.41     39.28 o 
  -3  10   4       59.40       56.81     18.82 o 
  -2  10   4        2.05      -28.43     19.59 o 
  -1  10   4       99.27       64.89     24.44 o 
   0  10   4      595.99      578.50     83.43 o 
   1  10   4        1.64        3.01      9.93 o 
   2  10   4       63.14       58.55     14.55 o 
   3  10   4      356.82      390.89     28.63 o 
   4  10   4      548.32      528.84     35.35 o 
   5  10   4        1.65      -22.53     15.16 o 
   6  10   4       10.06        8.66     15.03 o 
  -5  11   4       20.46       -4.86     23.07 o 
  -4  11   4       10.48       -1.91     23.00 o 
  -3  11   4      236.12      216.28     32.70 o 
  -2  11   4      735.92      693.99     51.26 o 
  -1  11   4       19.91      -14.67     23.97 o 
   0  11   4       14.58       43.18     34.36 o 
   1  11   4       88.75       70.57     37.58 o 
   2  11   4      155.84      139.82     20.94 o 
   3  11   4      264.63      235.16     26.74 o 
   4  11   4        1.57       25.29     34.86 o 
   5  11   4       79.94       94.32     27.90 o 
  -4  12   4       93.79       51.07     28.20 o 
  -3  12   4      155.22      156.25     47.43 o 
  -2  12   4        8.60        6.70     35.16 o 
  -1  12   4       50.30       16.09     24.03 o 
   0  12   4      117.07       38.75     37.83 o 
   1  12   4       13.74       -1.42     37.16 o 
   2  12   4        8.44      -11.19     37.66 o 
   3  12   4      504.45      478.51     69.65 o 
   4  12   4       30.87      -19.12     43.68 o 
 -11   1   5       19.96       -7.37     36.96 o 
 -10   1   5       36.70       31.99     17.28 o 
  -9   1   5      150.66      160.98     21.14 o 
  -8   1   5       10.17      -12.80     13.14 o 
  -7   1   5       22.38        8.99     11.69 o 
  -6   1   5     1032.10      947.74     42.48 o 
  -5   1   5     2822.10     2524.20     91.52 o 
  -4   1   5      429.30      466.68     21.58 o 
  -3   1   5     2238.90     2034.17     76.72 o 
  -2   1   5     5557.39     4969.17    167.15 o 
  -1   1   5    63237.01    71080.53   2576.68 o 
   0   1   5     3824.42     4664.46    136.15 o 
   1   1   5     5931.98     6372.07    177.44 o 
   2   1   5      888.95      715.39     19.40 o 
   3   1   5     1038.95      903.73     22.94 o 
   4   1   5     2251.55     2432.70     60.02 o 
   5   1   5       31.38       21.98      5.61 o 
   6   1   5      341.07      356.71     17.30 o 
   7   1   5      455.76      461.82     26.74 o 
   8   1   5      555.98      569.38     34.50 o 
   9   1   5      106.54      105.40     19.68 o 
  10   1   5       14.59      -24.15     85.51 o 
 -11   2   5        0.21      -21.24     22.75 o 
 -10   2   5       40.36       14.00     16.92 o 
  -9   2   5        0.17      -16.74     12.97 o 
  -8   2   5        0.41        3.52     15.09 o 
  -7   2   5        3.52        9.40     12.13 o 
  -6   2   5       54.46       48.28     12.19 o 
  -5   2   5        0.02      -11.27     11.34 o 
  -4   2   5     2278.89     2188.32     70.93 o 
  -3   2   5      791.42      751.22     34.94 o 
  -2   2   5      642.99      653.07     34.63 o 
  -1   2   5     9208.46    10360.80    638.93 o 
   0   2   5     4215.37     5463.14    408.33 o 
   1   2   5     5710.52     6250.67    330.55 o 
   2   2   5      283.45      277.02     12.37 o 
   3   2   5       29.27       15.74      6.26 o 
   4   2   5     1656.86     1625.37     49.62 o 
   5   2   5        0.03       -0.68      5.30 o 
   6   2   5      683.98      674.41     28.94 o 
   7   2   5        3.46        4.96     10.86 o 
   8   2   5        3.58        0.94     22.05 o 
   9   2   5        0.04      -15.37     16.84 o 
  10   2   5        0.41       -4.50     18.62 o 
 -10   3   5      110.07      127.82     28.88 o 
  -9   3   5      117.31      110.30     19.14 o 
  -8   3   5       55.62       32.31     16.00 o 
  -7   3   5        6.35       -6.95     12.28 o 
  -6   3   5     2478.04     2241.75     84.49 o 
  -5   3   5      364.90      321.84     18.69 o 
  -4   3   5      224.48      229.07     11.09 o 
  -3   3   5     1263.57     1201.88     39.57 o 
  -2   3   5     1263.14     1191.42     39.53 o 
  -1   3   5      522.95      646.13     77.70 o 
   0   3   5      125.41      219.35     23.35 o 
   1   3   5       71.57      100.41      6.30 o 
   2   3   5      605.40      488.09     21.54 o 
   3   3   5      310.30      336.92     16.51 o 
   4   3   5       54.94       44.51      8.64 o 
   5   3   5      258.41      272.16     13.96 o 
   6   3   5     1294.96     1253.58     49.37 o 
   7   3   5       32.66       24.07     12.97 o 
   8   3   5      168.59      149.88     21.58 o 
   9   3   5       11.07      -11.81     17.91 o 
  10   3   5      107.76      150.73     25.52 o 
 -10   4   5       17.08        7.63     27.37 o 
  -9   4   5      208.48      188.51     34.28 o 
  -8   4   5        5.16      -22.74     12.13 o 
  -7   4   5       58.36       71.61     15.92 o 
  -6   4   5     1317.54     1219.36     52.31 o 
  -5   4   5       84.92       82.31      9.74 o 
  -4   4   5       84.72       84.59      7.66 o 
  -3   4   5      595.43      625.42     23.78 o 
  -2   4   5      327.00      374.41     26.19 o 
  -1   4   5     1172.02     1642.17    106.54 o 
   0   4   5      309.64      441.61     22.00 o 
   1   4   5      263.53      296.31     12.27 o 
   2   4   5        8.11        5.98      4.72 o 
   3   4   5      569.75      491.01     23.43 o 
   4   4   5      120.07      146.29     16.30 o 
   5   4   5      634.26      618.98     28.02 o 
   6   4   5      107.85      118.41     14.88 o 
   7   4   5        3.21      -17.64     14.31 o 
   8   4   5      154.76      155.78     19.75 o 
   9   4   5       10.84        0.70     17.66 o 
  10   4   5       10.90      -21.85     23.13 o 
 -10   5   5       98.43       99.10     30.51 o 
  -9   5   5       51.90       32.29     23.37 o 
  -8   5   5       96.43       73.67     25.16 o 
  -7   5   5        3.90       21.53     13.57 o 
  -6   5   5     2064.94     1863.53     73.79 o 
  -5   5   5      192.50      210.21     16.77 o 
  -4   5   5       22.11        2.97      5.86 o 
  -3   5   5       47.37       30.92     10.24 o 
  -2   5   5      275.98      272.08     20.30 o 
  -1   5   5      846.82     1196.39    121.53 o 
   0   5   5     1159.96     1768.93     70.80 o 
   1   5   5      752.55      976.28     37.14 o 
   2   5   5      514.96      470.88     23.17 o 
   3   5   5     1068.31      948.63     33.40 o 
   4   5   5     1673.85     1626.27     53.69 o 
   5   5   5      112.67      105.73     13.97 o 
   6   5   5      522.78      592.45     30.06 o 
   7   5   5      235.54      309.00     22.47 o 
   8   5   5        4.38        3.35     14.90 o 
   9   5   5       18.93        4.45     22.13 o 
  -9   6   5       41.51        3.82     25.11 o 
  -8   6   5       23.09       -5.87     25.78 o 
  -7   6   5        3.31       17.98     13.34 o 
  -6   6   5     1491.67     1382.50     57.75 o 
  -5   6   5      112.28      122.95     25.42 o 
  -4   6   5      278.30      269.99     14.16 o 
  -3   6   5       94.48       86.30     12.42 o 
  -2   6   5        7.38        9.89      8.99 o 
  -1   6   5      986.36     1031.90     49.32 o 
   0   6   5        8.10       -4.78      7.70 o 
   1   6   5     1616.84     1664.75     72.45 o 
   2   6   5        3.00       -1.94      6.70 o 
   3   6   5       46.19       62.12     10.64 o 
   4   6   5       42.71       19.35     10.44 o 
   5   6   5       26.91       27.20     12.77 o 
   6   6   5       76.14       62.00     15.70 o 
   7   6   5      307.20      381.54     27.82 o 
   8   6   5       15.29       27.59     15.57 o 
   9   6   5        7.17        4.71     23.78 o 
  -9   7   5      219.01      246.37     40.17 o 
  -8   7   5       82.00       11.93     31.01 o 
  -7   7   5       26.19        7.34     16.65 o 
  -6   7   5       29.15        9.37     11.76 o 
  -5   7   5      311.92      303.34     21.52 o 
  -4   7   5      340.70      322.29     15.39 o 
  -3   7   5       14.22       -9.26     13.87 o 
  -2   7   5        2.68      -20.29     10.15 o 
  -1   7   5     1279.13     1387.81    100.12 o 
   0   7   5      448.50      454.98     24.18 o 
   1   7   5      737.35      682.01     23.65 o 
   2   7   5      456.42      495.22     29.30 o 
   3   7   5      291.08      264.28     18.40 o 
   4   7   5     1819.49     1722.81     63.27 o 
   5   7   5       21.54       13.72     13.61 o 
   6   7   5      536.37      491.69     30.56 o 
   7   7   5       13.99       -3.19     13.62 o 
   8   7   5       15.92        7.83     16.29 o 
   9   7   5        7.78        4.58     25.17 o 
  -8   8   5        2.31      -17.40     20.68 o 
  -7   8   5      109.71      147.09     27.31 o 
  -6   8   5      509.35      467.21     33.81 o 
  -5   8   5       52.78       31.63     12.60 o 
  -4   8   5      438.98      417.65     25.38 o 
  -3   8   5     1368.57     1312.33     48.79 o 
  -2   8   5      157.49      171.87     16.74 o 
  -1   8   5     1478.15     1537.87     67.55 o 
   0   8   5     1626.49     1615.27     56.33 o 
   1   8   5       13.18      -10.90     11.21 o 
   2   8   5      792.63      772.65     33.10 o 
   3   8   5       28.59       16.65     15.17 o 
   4   8   5       75.22       75.89     14.52 o 
   5   8   5      302.37      256.36     33.86 o 
   6   8   5       96.69       75.44     19.55 o 
   7   8   5       73.14       69.51     18.47 o 
   8   8   5       97.08       65.95     20.42 o 
  -8   9   5      100.07       61.55     36.51 o 
  -7   9   5       45.27       53.15     23.87 o 
  -6   9   5       11.72       25.93     20.48 o 
  -5   9   5      152.93      130.79     25.59 o 
  -4   9   5      168.74      150.03     19.42 o 
  -3   9   5      127.25       68.85     19.31 o 
  -2   9   5      246.83      219.38     20.37 o 
  -1   9   5       32.98       18.71     13.66 o 
   0   9   5       70.62       40.68     10.07 o 
   1   9   5      174.89      143.63     14.66 o 
   2   9   5        5.67      -22.35     14.41 o 
   3   9   5      366.59      320.75     28.82 o 
   4   9   5      222.93      234.40     26.33 o 
   5   9   5        5.78        9.54     13.97 o 
   6   9   5       24.48        6.80     14.10 o 
   7   9   5      164.73      128.62     21.62 o 
  -7  10   5       83.22       78.30     29.11 o 
  -6  10   5       65.41       21.00     25.32 o 
  -5  10   5      234.62      275.89     37.04 o 
  -4  10   5      448.03      384.34     31.32 o 
  -3  10   5      275.81      308.28     44.26 o 
  -2  10   5      254.67      240.24     24.48 o 
  -1  10   5      798.81      624.60     47.36 o 
   0  10   5      678.40      565.02     27.21 o 
   1  10   5       17.44       20.91     11.15 o 
   2  10   5      291.85      265.93     37.78 o 
   3  10   5       45.54       48.39     14.68 o 
   4  10   5       70.58       84.97     24.48 o 
   5  10   5        6.90       18.31     16.10 o 
   6  10   5       38.52       31.28     17.10 o 
  -5  11   5       10.09       12.40     23.93 o 
  -4  11   5      218.03      182.98     31.52 o 
  -3  11   5        0.36       15.79     21.95 o 
  -2  11   5       94.52      113.02     24.04 o 
  -1  11   5       32.34       11.66     36.45 o 
   0  11   5       23.76      -15.60     21.11 o 
   1  11   5        1.43      -16.94     11.49 o 
   2  11   5      154.12      127.02     20.02 o 
   3  11   5        0.16       18.81     14.28 o 
   4  11   5        1.72       -0.47     34.40 o 
   5  11   5       66.94       97.72     29.99 o 
  -4  12   5      529.51      486.00     47.32 o 
  -3  12   5      408.95      317.83     38.47 o 
  -2  12   5       66.46       96.43     30.65 o 
  -1  12   5       11.74        5.21     24.23 o 
   0  12   5      643.41      549.82     67.48 o 
   1  12   5       52.85       53.11     39.75 o 
   2  12   5       80.41      140.21     48.10 o 
   3  12   5        4.13      -65.47     38.08 o 
 -11   0   6       83.90      113.95     51.82 o 
 -10   0   6      313.29      320.72     41.22 o 
  -9   0   6        0.12      -34.38     43.59 o 
  -8   0   6     1009.69     1045.15     85.89 o 
  -7   0   6      317.14      288.16     33.55 o 
  -6   0   6      209.05      141.68     22.19 o 
  -5   0   6     4504.46     4496.42    220.40 o 
  -4   0   6     2021.85     1859.52     80.10 o 
  -3   0   6     1306.07     1156.06     52.03 o 
  -2   0   6     2193.60     1933.53     80.64 o 
  -1   0   6     2459.71     2931.61     96.61 o 
   0   0   6     7788.07     9405.48    413.69 o 
   1   0   6      417.48      451.46     28.02 o 
   2   0   6      147.70      103.93      9.79 o 
   3   0   6     4306.83     4342.28    136.28 o 
   4   0   6        0.79       -7.76      5.20 o 
   5   0   6     1156.77     1082.84     39.97 o 
   6   0   6      481.58      474.29     23.76 o 
   7   0   6       81.78       63.64     15.56 o 
   8   0   6        2.31       -8.96     12.20 o 
   9   0   6      134.91      204.51     76.24 o 
  10   0   6        6.54       18.87     68.23 o 
 -11   1   6       33.58       19.38     18.39 o 
 -10   1   6        2.12       -1.49     15.52 o 
  -9   1   6        2.38      -18.10     16.85 o 
  -8   1   6       82.24       95.54     17.30 o 
  -7   1   6        0.14       20.15     11.92 o 
  -6   1   6      715.57      753.54     36.87 o 
  -5   1   6        0.65       29.03     10.51 o 
  -4   1   6      879.21      847.25     32.27 o 
  -3   1   6       17.69        7.77      6.30 o 
  -2   1   6        8.22        2.24      7.35 o 
  -1   1   6     2787.25     3077.54    139.00 o 
   0   1   6     2105.66     2464.74     61.53 o 
   1   1   6       19.38       -3.79      8.61 o 
   2   1   6        5.09       -0.97      4.14 o 
   3   1   6      279.08      286.90     10.82 o 
   4   1   6      393.25      313.37     10.88 o 
   5   1   6       26.92        9.11      5.03 o 
   6   1   6      319.68      321.62     14.90 o 
   7   1   6      848.38      869.89     31.98 o 
   8   1   6       13.15       11.11     14.29 o 
   9   1   6      122.70      135.15     21.27 o 
  10   1   6       30.91       39.28     49.51 o 
 -10   2   6      391.76      480.32     33.97 o 
  -9   2   6        2.28      -21.07     14.04 o 
  -8   2   6     1101.66     1050.79     49.65 o 
  -7   2   6      567.57      569.26     32.88 o 
  -6   2   6      968.14      890.60     41.42 o 
  -5   2   6      202.18      188.66     14.95 o 
  -4   2   6       63.23       91.44     10.52 o 
  -3   2   6      509.38      438.06     32.30 o 
  -2   2   6     3171.94     3148.07    100.96 o 
  -1   2   6      339.29      443.10     29.60 o 
   0   2   6      629.81      686.59     24.98 o 
   1   2   6     5511.47     5651.95    180.63 o 
   2   2   6      450.01      477.58     17.04 o 
   3   2   6        2.02       -6.15      4.45 o 
   4   2   6       72.30       83.69      6.11 o 
   5   2   6     1203.41     1249.30     34.44 o 
   6   2   6       19.67       11.95      9.43 o 
   7   2   6     2122.89     2204.67     72.68 o 
   8   2   6       56.29       57.78     17.75 o 
   9   2   6       71.73      115.21     28.32 o 
  10   2   6        1.64       -0.30     47.77 o 
 -10   3   6        0.40      -26.36     21.11 o 
  -9   3   6       39.00       25.69     18.32 o 
  -8   3   6      154.34      143.46     20.38 o 
  -7   3   6      979.54      914.86     44.48 o 
  -6   3   6      282.44      362.73     22.58 o 
  -5   3   6        9.01       11.73      7.01 o 
  -4   3   6      293.11      231.20     13.16 o 
  -3   3   6      306.00      319.87     15.63 o 
  -2   3   6       48.63       43.92      7.61 o 
  -1   3   6     2581.74     4240.89    246.18 o 
   0   3   6      136.30      171.58     13.63 o 
   1   3   6      790.56      879.99     36.68 o 
   2   3   6      136.52      133.63      9.41 o 
   3   3   6        0.93       -5.52      5.59 o 
   4   3   6       32.86       33.68      8.64 o 
   5   3   6       45.88       49.46      7.75 o 
   6   3   6        5.62       -6.09     10.38 o 
   7   3   6      247.03      245.10     19.75 o 
   8   3   6      183.13      167.82     23.05 o 
   9   3   6      435.05      487.05     35.24 o 
  10   3   6        0.03       -6.22     19.52 o 
 -10   4   6       22.36       -3.74     23.19 o 
  -9   4   6        0.01       -7.50     16.72 o 
  -8   4   6       83.45      109.08     18.36 o 
  -7   4   6     1539.10     1534.17     64.21 o 
  -6   4   6       23.51       43.23     14.05 o 
  -5   4   6      202.41      216.44     13.99 o 
  -4   4   6      276.17      227.09     13.64 o 
  -3   4   6      541.13      532.15     20.83 o 
  -2   4   6       53.88      108.97     11.09 o 
  -1   4   6     6367.63     8510.20    915.62 o 
   0   4   6       50.03       27.65      7.51 o 
   1   4   6      924.53     1038.96     33.45 o 
   2   4   6     1368.42     1274.74     51.60 o 
   3   4   6      311.60      283.78     15.22 o 
   4   4   6       21.42       22.08      8.79 o 
   5   4   6      656.24      674.35     29.82 o 
   6   4   6       36.70       38.13     12.26 o 
   7   4   6        0.62       -7.53      8.71 o 
   8   4   6      191.45      151.58     19.78 o 
   9   4   6       29.67       13.85     19.49 o 
  10   4   6        3.80      -29.27     28.86 o 
 -10   5   6        0.77      -15.77     22.49 o 
  -9   5   6        1.03      -16.81     21.44 o 
  -8   5   6      345.86      322.23     27.14 o 
  -7   5   6        2.00      -15.66     11.63 o 
  -6   5   6      325.17      324.22     27.67 o 
  -5   5   6       15.28       10.29     10.32 o 
  -4   5   6       30.86        7.64      9.40 o 
  -3   5   6     1277.95     1343.88     55.84 o 
  -2   5   6     2677.34     3030.75     95.80 o 
  -1   5   6      140.02      287.17     17.44 o 
   0   5   6      367.87      629.29     29.75 o 
   1   5   6     1288.45     1535.41     50.67 o 
   2   5   6      114.63      127.54     10.83 o 
   3   5   6      375.27      373.43     18.04 o 
   4   5   6       54.42       51.71     13.92 o 
   5   5   6       44.03       41.59     11.78 o 
   6   5   6      587.96      621.97     31.19 o 
   7   5   6       24.83       23.02     13.39 o 
   8   5   6      111.33       96.46     21.73 o 
   9   5   6        1.31        5.12     22.13 o 
  -9   6   6        0.06      -16.97     29.82 o 
  -8   6   6        1.78      -16.38     19.13 o 
  -7   6   6      114.76      103.48     17.93 o 
  -6   6   6        1.56       13.98     13.66 o 
  -5   6   6      181.51      142.01     17.79 o 
  -4   6   6      151.97      169.91     12.22 o 
  -3   6   6      491.78      472.42     26.87 o 
  -2   6   6      142.53      144.45     14.54 o 
  -1   6   6        3.35       -1.23      7.35 o 
   0   6   6      273.82      423.58     33.58 o 
   1   6   6      734.68      791.41     30.16 o 
   2   6   6      308.97      298.88     16.59 o 
   3   6   6      130.74      151.94     13.83 o 
   4   6   6       12.84       -1.58      9.39 o 
   5   6   6        0.77      -17.70     10.75 o 
   6   6   6       76.48       75.47     15.37 o 
   7   6   6      364.72      414.06     28.72 o 
   8   6   6      287.16      345.12     28.09 o 
   9   6   6       57.82       54.05     25.34 o 
  -9   7   6      241.19      379.39     37.08 o 
  -8   7   6      177.94      162.00     31.29 o 
  -7   7   6      161.36      168.87     39.33 o 
  -6   7   6       29.14       23.68     12.05 o 
  -5   7   6      477.91      430.96     28.46 o 
  -4   7   6      290.74      308.04     19.36 o 
  -3   7   6      521.39      479.49     23.42 o 
  -2   7   6     1062.68     1111.23     40.95 o 
  -1   7   6      403.74      418.59     21.40 o 
   0   7   6     2027.51     2014.79     93.74 o 
   1   7   6      464.91      427.92     16.89 o 
   2   7   6      179.29      185.25     18.85 o 
   3   7   6       50.78       53.17     13.40 o 
   4   7   6       16.94       27.88     15.72 o 
   5   7   6        2.96      -23.07     11.53 o 
   6   7   6        4.08       -3.84     12.70 o 
   7   7   6       19.57       -1.08     15.88 o 
   8   7   6      211.96      243.82     25.36 o 
  -8   8   6       97.90       86.43     25.49 o 
  -7   8   6       53.21       35.36     19.79 o 
  -6   8   6       40.26       18.65     17.93 o 
  -5   8   6      352.36      355.03     23.46 o 
  -4   8   6       68.68       51.55     13.32 o 
  -3   8   6      543.72      495.15     25.77 o 
  -2   8   6      507.74      521.86     39.37 o 
  -1   8   6        0.49      -20.21     10.11 o 
   0   8   6      876.82      776.55     37.86 o 
   1   8   6      486.69      491.64     23.62 o 
   2   8   6     2894.04     2814.47    108.44 o 
   3   8   6        4.85       -0.52     11.09 o 
   4   8   6      677.93      609.40     36.28 o 
   5   8   6      292.26      233.69     22.79 o 
   6   8   6      591.41      578.01     33.95 o 
   7   8   6        0.08      -18.09     14.99 o 
   8   8   6      514.64      523.39     35.84 o 
  -8   9   6       14.93       -0.75     21.83 o 
  -7   9   6       17.03       -9.31     25.97 o 
  -6   9   6        9.58      -11.94     19.52 o 
  -5   9   6      242.18      247.53     22.69 o 
  -4   9   6     1179.55     1154.20     55.80 o 
  -3   9   6      162.95      178.84     20.12 o 
  -2   9   6      785.78      757.74     45.31 o 
  -1   9   6     1496.81     1349.87     53.59 o 
   0   9   6      569.47      552.06     36.04 o 
   1   9   6      896.31      843.16     34.88 o 
   2   9   6        4.83      -17.61     20.29 o 
   3   9   6      243.16      223.83     21.31 o 
   4   9   6      146.44      138.86     19.71 o 
   5   9   6       24.77       27.26     16.82 o 
   6   9   6       30.75        7.75     15.38 o 
   7   9   6       13.60       21.52     16.78 o 
  -7  10   6       52.07       62.11     27.65 o 
  -6  10   6      182.39      197.29     34.22 o 
  -5  10   6       73.40       85.76     27.16 o 
  -4  10   6      300.68      296.05     27.43 o 
  -3  10   6       24.41        8.74     17.35 o 
  -2  10   6      276.79      292.29     26.40 o 
  -1  10   6       60.75       58.63     15.67 o 
   0  10   6       63.65       57.07     15.28 o 
   1  10   6      260.36      281.83     27.89 o 
   2  10   6      325.63      283.64     38.83 o 
   3  10   6        4.12       -1.26     12.28 o 
   4  10   6       54.33       47.76     18.70 o 
   5  10   6       56.08       60.05     22.18 o 
   6  10   6        6.50       11.39     22.27 o 
  -5  11   6      304.51      338.77     41.27 o 
  -4  11   6       12.95       -5.59     24.84 o 
  -3  11   6      230.35      203.99     25.12 o 
  -2  11   6      114.24       89.27     20.68 o 
  -1  11   6      319.63      292.02     34.84 o 
   0  11   6       22.63       14.47     32.03 o 
   1  11   6      173.40      176.36     20.92 o 
   2  11   6        2.38        6.52     19.92 o 
   3  11   6      121.72      136.83     19.95 o 
   4  11   6      136.77      131.29     38.05 o 
   5  11   6       15.68       11.50     18.56 o 
  -4  12   6       14.97      -25.44     22.85 o 
  -3  12   6        0.31      -25.05     21.58 o 
  -2  12   6       36.20       12.73     26.05 o 
  -1  12   6        0.10      -27.89     33.82 o 
   0  12   6       29.36        8.85     36.74 o 
   1  12   6        7.68       -5.68     35.83 o 
   2  12   6      210.21      230.88     26.42 o 
   3  12   6       40.52       34.67     18.59 o 
 -11   1   7      108.90      158.27     25.10 o 
 -10   1   7        3.34      -24.24     16.74 o 
  -9   1   7      622.85      653.82     38.69 o 
  -8   1   7      392.32      459.72     30.86 o 
  -7   1   7      948.53      891.46     42.96 o 
  -6   1   7      489.92      578.46     31.74 o 
  -5   1   7     2771.69     2662.39     86.57 o 
  -4   1   7      376.61      353.32     18.84 o 
  -3   1   7      294.48      227.64     12.80 o 
  -2   1   7     3228.36     2957.78     81.51 o 
  -1   1   7    32284.46    36100.57    966.70 o 
   0   1   7     4207.54     5186.61    127.15 o 
   1   1   7     1727.31     1714.89     50.48 o 
   2   1   7      716.92      747.36     29.82 o 
   3   1   7      694.53      644.51     18.60 o 
   4   1   7      141.21      162.70      7.66 o 
   5   1   7      187.66      185.64      9.00 o 
   6   1   7      348.11      335.96     14.51 o 
   7   1   7      285.17      346.43     18.66 o 
   8   1   7        0.06      -20.89     13.12 o 
   9   1   7        4.62       39.50     46.45 o 
  10   1   7      116.18      127.83     68.10 o 
 -10   2   7        0.14      -16.53     15.29 o 
  -9   2   7       14.07      -23.92     13.44 o 
  -8   2   7      285.51      282.97     25.31 o 
  -7   2   7        0.08       -2.30     12.27 o 
  -6   2   7        2.79       -3.46     10.72 o 
  -5   2   7      630.22      598.10     27.28 o 
  -4   2   7      138.79      137.37     12.22 o 
  -3   2   7      369.83      390.79     25.64 o 
  -2   2   7      251.18      290.85     22.18 o 
  -1   2   7      709.09      742.07     29.74 o 
   0   2   7     2938.14     3486.55    103.94 o 
   1   2   7      797.70      787.98     24.31 o 
   2   2   7      238.80      250.07     11.90 o 
   3   2   7      292.43      260.90     11.40 o 
   4   2   7       12.90        3.94      3.84 o 
   5   2   7        0.08        3.57      4.42 o 
   6   2   7        4.79       -8.12      7.32 o 
   7   2   7     2579.32     2732.79     87.58 o 
   8   2   7      120.28      142.79     20.86 o 
   9   2   7      122.05      132.66     25.11 o 
  10   2   7       69.01       66.02     53.64 o 
 -10   3   7        0.06      -12.66     15.93 o 
  -9   3   7       42.41       25.09     15.59 o 
  -8   3   7     1246.38     1286.29     57.17 o 
  -7   3   7      315.48      313.01     26.13 o 
  -6   3   7      754.41      714.75     32.50 o 
  -5   3   7      152.21      191.17     13.04 o 
  -4   3   7      232.46      243.54     14.77 o 
  -3   3   7      637.69      806.63     47.71 o 
  -2   3   7      650.99      721.79     35.44 o 
  -1   3   7       42.35       26.35      6.45 o 
   0   3   7      251.50      241.56     16.32 o 
   1   3   7     2844.55     3168.82    113.73 o 
   2   3   7       41.14       58.68      7.52 o 
   3   3   7       20.38       42.93      6.93 o 
   4   3   7     1363.20     1248.86     42.26 o 
   5   3   7     2575.82     2627.18     82.31 o 
   6   3   7        2.71       -4.99      5.12 o 
   7   3   7     1215.28     1288.10     52.51 o 
   8   3   7       45.42       43.45     18.04 o 
   9   3   7       81.29      118.32     22.78 o 
  10   3   7       57.06       46.16     22.89 o 
 -10   4   7       92.07      119.17     29.81 o 
  -9   4   7      170.85      159.59     22.64 o 
  -8   4   7      194.98      157.99     20.90 o 
  -7   4   7        0.61       13.47     21.78 o 
  -6   4   7      855.46      780.63     34.73 o 
  -5   4   7       36.87       39.23      8.89 o 
  -4   4   7        0.98        1.21      6.70 o 
  -3   4   7      149.61      191.09     12.51 o 
  -2   4   7      678.17      797.54     27.06 o 
  -1   4   7      573.67      636.04     40.79 o 
   0   4   7     2988.08     4106.81    255.87 o 
   1   4   7      930.03      990.51     50.08 o 
   2   4   7        8.74        3.22      6.86 o 
   3   4   7      144.78      161.37     11.66 o 
   4   4   7       36.92       43.79      9.49 o 
   5   4   7       11.07       13.59      9.74 o 
   6   4   7        3.32       -9.38     10.46 o 
   7   4   7      550.43      563.83     36.25 o 
   8   4   7      303.03      330.88     24.42 o 
   9   4   7       41.17      -11.26     20.37 o 
  10   4   7        0.04      -37.72     21.87 o 
 -10   5   7       31.71       18.63     25.11 o 
  -9   5   7        2.16      -29.34     19.58 o 
  -8   5   7      762.45      698.45     39.64 o 
  -7   5   7       56.60       32.67     14.00 o 
  -6   5   7     1069.40      902.94     43.72 o 
  -5   5   7       69.66       51.42     12.18 o 
  -4   5   7       54.08       62.47     11.73 o 
  -3   5   7       38.74       18.15      9.59 o 
  -2   5   7     1540.77     1700.71     71.20 o 
  -1   5   7       98.54      200.36     15.13 o 
   0   5   7      676.55      915.70     40.08 o 
   1   5   7      509.89      512.12     29.65 o 
   2   5   7     1218.00     1227.40     43.83 o 
   3   5   7       69.46       62.91      9.32 o 
   4   5   7     1164.41     1165.13     41.70 o 
   5   5   7      859.20      835.84     34.68 o 
   6   5   7      308.16      326.74     22.33 o 
   7   5   7      381.74      396.09     27.36 o 
   8   5   7      335.97      450.03     39.10 o 
   9   5   7      254.75      376.94     40.37 o 
  -9   6   7       77.26       58.49     27.33 o 
  -8   6   7        3.76       -1.04     18.76 o 
  -7   6   7      186.91      182.65     20.98 o 
  -6   6   7     2379.14     2200.97     85.02 o 
  -5   6   7      472.77      457.21     25.99 o 
  -4   6   7      138.53      158.31     15.81 o 
  -3   6   7      116.89      102.44     13.60 o 
  -2   6   7     2312.10     2556.77    110.84 o 
  -1   6   7       84.76      102.74     10.90 o 
   0   6   7      157.71      173.49     13.63 o 
   1   6   7      439.04      527.59     19.87 o 
   2   6   7        9.06       -4.05      6.87 o 
   3   6   7       70.69       51.45     13.03 o 
   4   6   7       78.83       86.49     13.41 o 
   5   6   7      647.65      596.84     31.45 o 
   6   6   7       21.78       16.83     12.96 o 
   7   6   7      432.94      472.92     30.59 o 
   8   6   7       15.32       -0.73     15.08 o 
   9   6   7      108.48      152.03     30.22 o 
  -9   7   7       38.88       22.56     27.11 o 
  -8   7   7        5.99      -22.71     22.23 o 
  -7   7   7        1.37      -21.69     12.34 o 
  -6   7   7       42.32       26.17     13.95 o 
  -5   7   7      100.70       97.50     18.15 o 
  -4   7   7      276.24      251.70     21.87 o 
  -3   7   7      951.64      942.11     37.82 o 
  -2   7   7     2063.96     2419.74    173.33 o 
  -1   7   7      150.17      204.12     17.09 o 
   0   7   7     1215.73     1398.87     70.95 o 
   1   7   7      281.54      281.56     21.14 o 
   2   7   7       69.93       90.30     11.03 o 
   3   7   7       26.16       12.97     11.46 o 
   4   7   7      212.51      223.38     23.62 o 
   5   7   7      142.84      139.38     17.97 o 
   6   7   7      271.73      282.95     25.52 o 
   7   7   7        0.14       -7.62     13.96 o 
   8   7   7        1.00      -10.97     15.20 o 
  -8   8   7        9.59       23.08     20.14 o 
  -7   8   7      115.85      125.72     22.20 o 
  -6   8   7      147.38      172.36     18.74 o 
  -5   8   7      168.59      163.35     18.02 o 
  -4   8   7      102.81       70.16     13.95 o 
  -3   8   7     1468.44     1373.14     53.51 o 
  -2   8   7      612.73      611.09     31.70 o 
  -1   8   7       99.07      113.85     15.40 o 
   0   8   7       31.64       17.64     11.71 o 
   1   8   7      102.60      107.41     12.59 o 
   2   8   7     1182.89     1148.93     68.67 o 
   3   8   7      219.59      215.96     20.76 o 
   4   8   7      350.61      324.75     26.56 o 
   5   8   7      466.44      472.95     29.24 o 
   6   8   7      265.18      239.00     23.42 o 
   7   8   7       34.87       29.09     16.48 o 
   8   8   7       68.23       30.43     29.79 o 
  -7   9   7       33.13       -0.85     32.29 o 
  -6   9   7        0.13       -3.14     19.68 o 
  -5   9   7        0.43        6.94     14.01 o 
  -4   9   7       57.40       58.63     16.19 o 
  -3   9   7      315.55      373.65     26.28 o 
  -2   9   7       76.94       57.91     16.03 o 
  -1   9   7       66.16       15.53     15.89 o 
   0   9   7        3.82      -33.62     18.47 o 
   1   9   7      355.37      343.42     23.59 o 
   2   9   7       68.85       57.36     13.55 o 
   3   9   7        0.60       -0.51     11.44 o 
   4   9   7       50.37       49.14     16.51 o 
   5   9   7       42.76       35.24     16.94 o 
   6   9   7        7.55        4.68     21.89 o 
   7   9   7       87.79      107.19     23.01 o 
  -7  10   7        0.19      -16.47     22.16 o 
  -6  10   7       51.54       54.06     26.51 o 
  -5  10   7      414.16      478.49     44.61 o 
  -4  10   7        0.76      -19.48     16.71 o 
  -3  10   7      706.33      693.09     37.33 o 
  -2  10   7       13.33        3.87     15.79 o 
  -1  10   7      625.89      577.11     31.63 o 
   0  10   7       42.47       32.31     10.88 o 
   1  10   7      611.75      562.49     31.78 o 
   2  10   7       76.03       70.74     14.72 o 
   3  10   7      132.04      106.47     27.12 o 
   4  10   7        5.61       19.65     33.51 o 
   5  10   7       46.96       23.11     21.53 o 
   6  10   7       74.36       84.49     21.94 o 
  -5  11   7       21.50       -4.45     23.91 o 
  -4  11   7        3.26      -19.83     22.47 o 
  -3  11   7      171.12      160.98     33.81 o 
  -2  11   7        6.83       -3.42     16.91 o 
  -1  11   7      260.44      254.93     32.80 o 
   0  11   7      444.82      408.09     29.60 o 
   1  11   7      204.88      174.47     21.23 o 
   2  11   7      289.49      295.60     43.51 o 
   3  11   7        3.12        8.41     24.33 o 
   4  11   7      388.17      368.41     30.63 o 
   5  11   7       18.46       61.67     29.46 o 
  -4  12   7        6.90      -16.38     23.07 o 
  -3  12   7       21.99        5.64     37.64 o 
  -2  12   7       44.14       27.62     24.49 o 
  -1  12   7     1286.41     1169.71    102.22 o 
   0  12   7        1.16       86.10     41.59 o 
   1  12   7       84.73       81.06     18.02 o 
   2  12   7      531.42      496.03     37.38 o 
   3  12   7      265.52      285.42     30.26 o 
 -11   0   8       85.33       98.72     31.18 o 
 -10   0   8      130.43      131.25     32.19 o 
  -9   0   8     1118.71     1187.84     79.06 o 
  -8   0   8        5.01      -18.53     18.95 o 
  -7   0   8       39.02       19.58     22.13 o 
  -6   0   8       47.16       56.64     18.45 o 
  -5   0   8     1617.27     1430.54     80.01 o 
  -4   0   8       17.66        0.01     10.79 o 
  -3   0   8      773.38      684.05     35.35 o 
  -2   0   8     2242.24     2114.32     70.91 o 
  -1   0   8     1034.32      907.36     34.08 o 
   0   0   8    37703.13    44650.32   1402.33 o 
   1   0   8      890.97      837.65     34.77 o 
   2   0   8     3506.57     3403.41    176.62 o 
   3   0   8     1688.90     1299.91     46.34 o 
   4   0   8       97.51       80.76      8.26 o 
   5   0   8       11.51       19.65      7.81 o 
   6   0   8      302.43      351.38     20.77 o 
   7   0   8      155.37      143.20     18.78 o 
   8   0   8      594.41      720.68    103.05 o 
   9   0   8      186.65      257.63     81.34 o 
  10   0   8       99.11      210.28     89.10 o 
 -11   1   8        6.97      -14.81     18.91 o 
 -10   1   8       26.10        8.64     16.65 o 
  -9   1   8      107.04      109.52     20.53 o 
  -8   1   8      113.41       78.04     17.79 o 
  -7   1   8       28.43       30.52     18.36 o 
  -6   1   8       73.41       84.94     14.52 o 
  -5   1   8     1942.71     1816.04     62.22 o 
  -4   1   8       93.59      106.65     11.58 o 
  -3   1   8        3.70        0.43      5.01 o 
  -2   1   8     2359.18     2267.80     70.50 o 
  -1   1   8     6272.06     6753.48    184.89 o 
   0   1   8    18361.99    21041.57    563.66 o 
   1   1   8      128.46      107.49      7.69 o 
   2   1   8     2580.54     2482.77     59.45 o 
   3   1   8      720.88      796.69     24.27 o 
   4   1   8      111.04       82.47      5.97 o 
   5   1   8      407.96      396.47     13.78 o 
   6   1   8      101.03      113.48      9.90 o 
   7   1   8       51.78       22.49     14.86 o 
   8   1   8      109.16      143.92     20.58 o 
   9   1   8        0.11       -3.93     44.97 o 
  10   1   8        6.24       15.39     52.84 o 
 -10   2   8      183.81      203.98     25.11 o 
  -9   2   8      598.67      713.79     40.84 o 
  -8   2   8      515.70      514.82     33.19 o 
  -7   2   8       48.29       42.71     14.73 o 
  -6   2   8      986.60      879.44     37.09 o 
  -5   2   8     1674.94     1360.94     49.02 o 
  -4   2   8       12.94        3.41      5.94 o 
  -3   2   8     1702.71     1720.01     80.96 o 
  -2   2   8     1966.24     1946.55     55.45 o 
  -1   2   8       66.63      138.28     10.70 o 
   0   2   8    12194.06    13980.06    363.63 o 
   1   2   8       47.02       66.20      5.71 o 
   2   2   8     3583.54     3771.50     98.68 o 
   3   2   8     3800.86     3977.93    104.84 o 
   4   2   8     1702.62     1558.02     38.22 o 
   5   2   8      953.30      962.28     30.31 o 
   6   2   8        0.05        1.97     11.24 o 
   7   2   8      403.31      519.14     28.29 o 
   8   2   8      243.70      317.39     27.54 o 
   9   2   8       67.86       68.45     29.47 o 
  10   2   8      144.46      149.95     58.74 o 
 -10   3   8        8.74      -14.18     15.79 o 
  -9   3   8      152.54      143.40     21.99 o 
  -8   3   8       26.69       41.57     16.29 o 
  -7   3   8      116.97      128.53     19.28 o 
  -6   3   8     1238.29     1220.34     40.71 o 
  -5   3   8       66.94       61.71      9.46 o 
  -4   3   8      338.38      362.25     19.25 o 
  -3   3   8       77.84      116.31     11.72 o 
  -2   3   8     1330.88     1625.01     73.77 o 
  -1   3   8      260.53      314.88     22.93 o 
   0   3   8     1896.68     2251.69     83.81 o 
   1   3   8       40.38       52.43      5.95 o 
   2   3   8     2942.83     3171.19     94.78 o 
   3   3   8      372.25      337.02     17.17 o 
   4   3   8      427.88      358.23     19.33 o 
   5   3   8      315.57      285.58     18.30 o 
   6   3   8      210.40      234.90     23.02 o 
   7   3   8      864.81      841.44     39.97 o 
   8   3   8      177.23      164.75     23.18 o 
   9   3   8        1.83      -12.85     18.53 o 
  10   3   8       56.91        8.48     50.64 o 
 -10   4   8      143.71      138.77     30.84 o 
  -9   4   8      148.96      107.46     20.76 o 
  -8   4   8      378.05      351.49     28.24 o 
  -7   4   8        3.67      -15.45     15.02 o 
  -6   4   8        0.33        5.00     10.75 o 
  -5   4   8      847.59      809.19     29.97 o 
  -4   4   8      295.58      311.34     16.56 o 
  -3   4   8      996.23     1026.28     35.85 o 
  -2   4   8        3.16        4.57      6.43 o 
  -1   4   8     3142.60     5011.78    200.68 o 
   0   4   8     3525.56     4371.92    369.24 o 
   1   4   8       97.58      117.08      7.53 o 
   2   4   8       68.79       37.61      8.83 o 
   3   4   8     1226.30     1176.85     44.57 o 
   4   4   8      925.16      878.67     33.33 o 
   5   4   8     1011.81      978.99     37.70 o 
   6   4   8      325.79      341.88     22.25 o 
   7   4   8      823.86      791.33     42.91 o 
   8   4   8      633.10      661.16     33.85 o 
   9   4   8        0.59      -16.95     24.25 o 
 -10   5   8       16.20       -8.23     24.34 o 
  -9   5   8      104.44       51.73     25.60 o 
  -8   5   8      223.29      223.81     24.18 o 
  -7   5   8       51.03       42.01     15.18 o 
  -6   5   8      622.87      621.73     35.52 o 
  -5   5   8      702.10      642.87     30.67 o 
  -4   5   8      157.26      196.17     16.47 o 
  -3   5   8        8.50        5.65      7.12 o 
  -2   5   8     1000.16     1361.17     76.84 o 
  -1   5   8      717.42      968.31     91.29 o 
   0   5   8     1405.26     2200.19    110.35 o 
   1   5   8      671.66      697.02     24.58 o 
   2   5   8      457.85      415.06     23.50 o 
   3   5   8      191.20      183.53     14.37 o 
   4   5   8      714.67      683.46     28.92 o 
   5   5   8     1810.41     1732.07     58.93 o 
   6   5   8       42.15       50.06     14.17 o 
   7   5   8        0.01      -11.22     11.74 o 
   8   5   8       54.32       96.46     34.00 o 
   9   5   8       39.03       74.86     25.64 o 
  -9   6   8       29.65       12.38     24.37 o 
  -8   6   8       68.29       76.93     18.04 o 
  -7   6   8       63.51       52.86     16.10 o 
  -6   6   8      103.92      103.89     17.75 o 
  -5   6   8      942.46      853.50     37.36 o 
  -4   6   8       20.21        8.30     10.97 o 
  -3   6   8        2.88      -11.71      9.57 o 
  -2   6   8      139.78      188.28     15.77 o 
  -1   6   8      104.93      143.00     23.00 o 
   0   6   8      169.38      205.26     14.78 o 
   1   6   8        8.72       -1.89      5.25 o 
   2   6   8        4.11       -2.87      6.66 o 
   3   6   8     1736.20     1528.89     63.98 o 
   4   6   8      590.83      565.81     33.66 o 
   5   6   8      117.27      132.60     17.07 o 
   6   6   8      158.78      176.97     19.20 o 
   7   6   8      398.99      477.11     30.56 o 
   8   6   8      209.59      226.58     23.96 o 
   9   6   8       26.80       22.29     24.66 o 
  -9   7   8       13.60       24.64     34.92 o 
  -8   7   8      394.10      460.08     51.41 o 
  -7   7   8        7.15       -3.62     13.32 o 
  -6   7   8      144.79      139.44     18.60 o 
  -5   7   8        2.03       11.19     12.80 o 
  -4   7   8      140.76      137.00     16.74 o 
  -3   7   8      119.42       81.06     14.15 o 
  -2   7   8      214.59      219.57     17.13 o 
  -1   7   8      136.40      142.14     15.28 o 
   0   7   8       11.93       -1.02      9.83 o 
   1   7   8      732.07      725.25     29.58 o 
   2   7   8       37.38       29.93     10.21 o 
   3   7   8       49.24       33.62     23.77 o 
   4   7   8       77.24       72.72     15.84 o 
   5   7   8     2241.00     2092.57     76.44 o 
   6   7   8       90.07       72.63     15.97 o 
   7   7   8       56.12       65.41     22.03 o 
   8   7   8        4.52       -3.82     15.28 o 
  -8   8   8       16.11       27.55     22.03 o 
  -7   8   8        1.09      -24.08     13.15 o 
  -6   8   8       10.27       13.64     11.39 o 
  -5   8   8       27.79       10.72     15.90 o 
  -4   8   8       19.68        6.04     11.38 o 
  -3   8   8     1248.93     1228.93     57.42 o 
  -2   8   8        0.92       -7.95     11.87 o 
  -1   8   8      283.54      317.45     22.28 o 
   0   8   8      199.06      210.25     17.83 o 
   1   8   8      966.28      906.02     65.81 o 
   2   8   8      580.31      565.53     32.39 o 
   3   8   8     1907.26     1749.12     73.15 o 
   4   8   8       99.43       72.58     16.39 o 
   5   8   8      327.41      376.99     30.37 o 
   6   8   8        0.24       -9.89     13.32 o 
   7   8   8      221.46      234.58     24.31 o 
   8   8   8      286.38      286.07     28.51 o 
  -7   9   8      157.62      124.27     26.78 o 
  -6   9   8       18.67        4.80     20.12 o 
  -5   9   8      149.83      161.29     19.54 o 
  -4   9   8      347.68      305.21     28.34 o 
  -3   9   8       86.75      145.52     19.23 o 
  -2   9   8      883.06      925.63     41.83 o 
  -1   9   8      135.77      171.77     18.45 o 
   0   9   8     2216.97     2150.15     77.49 o 
   1   9   8       15.63       16.57     10.49 o 
   2   9   8       58.60       54.04     16.79 o 
   3   9   8      183.48      181.35     20.20 o 
   4   9   8        0.27       -4.92     17.28 o 
   5   9   8        5.44       -3.39     14.68 o 
   6   9   8        7.31       26.77     19.81 o 
   7   9   8       31.47       35.45     22.84 o 
  -6  10   8      110.09      151.11     30.75 o 
  -5  10   8       34.44       57.47     24.93 o 
  -4  10   8       13.57       23.30     16.81 o 
  -3  10   8       18.01        4.20     15.99 o 
  -2  10   8       32.79       39.39     17.31 o 
  -1  10   8      616.17      561.50     31.35 o 
   0  10   8       94.86       98.95     13.08 o 
   1  10   8      263.95      267.46     37.39 o 
   2  10   8       29.81       15.81     12.50 o 
   3  10   8      203.78      181.92     29.42 o 
   4  10   8       54.95       69.63     18.79 o 
   5  10   8       20.04       14.06     23.29 o 
   6  10   8        0.87       13.46     20.45 o 
  -5  11   8       88.00       61.40     27.30 o 
  -4  11   8      443.77      426.15     37.36 o 
  -3  11   8        1.85        8.19     23.98 o 
  -2  11   8       71.91       55.35     19.06 o 
  -1  11   8      195.66      198.83     31.12 o 
   0  11   8      573.43      516.11     51.69 o 
   1  11   8      223.92      272.16     40.65 o 
   2  11   8       15.75       31.48     14.13 o 
   3  11   8      141.68      183.36     29.81 o 
   4  11   8       71.66      120.34     36.71 o 
   5  11   8      171.87      183.21     28.64 o 
  -3  12   8       21.94       24.58     30.14 o 
  -2  12   8       25.18       39.59     44.93 o 
  -1  12   8      220.81      121.34     42.34 o 
   0  12   8       24.92       23.61     27.39 o 
   1  12   8       45.61       14.82     15.18 o 
   2  12   8       52.26       54.97     18.04 o 
   3  12   8        0.34       27.23     25.93 o 
 -10   1   9        6.65       -1.77     16.48 o 
  -9   1   9     1009.68     1009.46     50.32 o 
  -8   1   9       20.70       13.81     15.08 o 
  -7   1   9      634.84      636.68     36.39 o 
  -6   1   9     1797.20     1602.33     57.84 o 
  -5   1   9        0.34       10.00      8.99 o 
  -4   1   9      214.90      226.51     14.44 o 
  -3   1   9     1380.80     1239.13     36.69 o 
  -2   1   9     3634.53     3505.62     93.25 o 
  -1   1   9     3217.30     3363.39     94.21 o 
   0   1   9        1.85       -0.04      4.72 o 
   1   1   9      549.97      506.93     19.68 o 
   2   1   9     1919.27     1871.15     44.76 o 
   3   1   9      235.92      320.62     13.56 o 
   4   1   9     2721.05     2671.37     68.21 o 
   5   1   9      201.58      171.44      8.92 o 
   6   1   9      884.94      888.76     28.18 o 
   7   1   9      255.79      309.36     24.83 o 
   8   1   9     1050.25     1173.34     54.47 o 
   9   1   9       41.46       32.20     48.97 o 
  10   1   9      361.06      510.16    112.82 o 
 -10   2   9      297.02      300.58     29.15 o 
  -9   2   9       29.06       17.50     16.86 o 
  -8   2   9      208.52      243.26     24.61 o 
  -7   2   9      316.05      311.72     30.48 o 
  -6   2   9       89.37       75.48     13.77 o 
  -5   2   9      188.73      167.54     12.65 o 
  -4   2   9      604.26      567.54     22.31 o 
  -3   2   9      203.11      204.81     11.58 o 
  -2   2   9       37.18       39.69      6.91 o 
  -1   2   9      466.88      603.87     34.20 o 
   0   2   9     1200.38     1440.61     37.13 o 
   1   2   9     1395.16     1439.55     35.52 o 
   2   2   9     1627.73     1640.51     45.73 o 
   3   2   9        9.39        8.32      5.83 o 
   4   2   9      104.87       96.20      9.32 o 
   5   2   9     2311.05     2082.72     65.91 o 
   6   2   9      652.25      633.03     29.24 o 
   7   2   9      495.27      528.95     27.99 o 
   8   2   9        3.99        0.35     15.96 o 
   9   2   9      175.32      279.83     58.29 o 
  10   2   9       13.94      -14.66     51.41 o 
 -10   3   9       37.05       25.68     18.46 o 
  -9   3   9      223.96      259.69     29.21 o 
  -8   3   9       15.79       -1.98     14.19 o 
  -7   3   9      297.83      329.50     21.43 o 
  -6   3   9      584.80      542.15     24.32 o 
  -5   3   9       44.26       55.47      9.90 o 
  -4   3   9        0.43       -0.44      6.21 o 
  -3   3   9      542.15      593.70     41.90 o 
  -2   3   9       37.07       12.49      9.72 o 
  -1   3   9      225.44      218.92     15.99 o 
   0   3   9     9123.21    11347.33    347.94 o 
   1   3   9     1434.33     1483.89     41.17 o 
   2   3   9     4973.09     5248.20    147.19 o 
   3   3   9       23.22       21.71      5.97 o 
   4   3   9      525.47      422.42     16.55 o 
   5   3   9     1468.07     1339.46     46.91 o 
   6   3   9     2808.76     2764.70    102.95 o 
   7   3   9       26.21       43.76     14.36 o 
   8   3   9       58.96       52.96     18.58 o 
   9   3   9       10.91        6.92     18.71 o 
  10   3   9       21.49      -21.56     52.86 o 
 -10   4   9       64.31       35.35     38.41 o 
  -9   4   9      156.85      128.80     22.61 o 
  -8   4   9        3.04      -17.84     14.07 o 
  -7   4   9      526.74      556.08     34.58 o 
  -6   4   9       17.63        6.53     11.34 o 
  -5   4   9       68.77       58.35     10.64 o 
  -4   4   9      104.05      107.21     10.94 o 
  -3   4   9       36.93       36.85      8.18 o 
  -2   4   9        0.43       -6.77      6.37 o 
  -1   4   9      180.28      234.62     19.02 o 
   0   4   9     2044.66     2809.13    235.58 o 
   1   4   9     1066.56     1229.79     77.20 o 
   2   4   9     1160.18     1076.36     45.67 o 
   3   4   9      105.52      107.95     11.86 o 
   4   4   9     1206.41     1098.17     39.42 o 
   5   4   9       99.41      114.51     13.89 o 
   6   4   9       97.76      100.76     14.76 o 
   7   4   9      169.64      153.78     16.89 o 
   8   4   9       12.22      -14.40     12.84 o 
   9   4   9       10.08       -4.58     21.22 o 
 -10   5   9        1.94      -43.14     30.04 o 
  -9   5   9       60.59       68.07     18.96 o 
  -8   5   9      160.17      136.82     21.11 o 
  -7   5   9       13.35        7.39     13.98 o 
  -6   5   9     1406.51     1235.38     54.54 o 
  -5   5   9      224.93      220.59     18.89 o 
  -4   5   9        0.05       -7.52      9.36 o 
  -3   5   9       33.32       27.28      8.42 o 
  -2   5   9       10.57       -9.14      8.29 o 
  -1   5   9       16.40       18.19      8.45 o 
   0   5   9     1337.36     2185.43    138.75 o 
   1   5   9      101.21      127.99      8.55 o 
   2   5   9      536.56      569.05     28.92 o 
   3   5   9     1377.03     1265.44     53.94 o 
   4   5   9     1145.49     1126.10     51.72 o 
   5   5   9      103.04      127.33     15.93 o 
   6   5   9      945.88      969.06     42.86 o 
   7   5   9      389.34      414.27     27.92 o 
   8   5   9        0.17        5.53     13.40 o 
   9   5   9      140.12      160.49     29.21 o 
  -9   6   9       36.14       39.81     25.17 o 
  -8   6   9      862.61      837.44     44.86 o 
  -7   6   9      419.57      367.03     28.14 o 
  -6   6   9       73.27       72.21     15.97 o 
  -5   6   9        0.05      -20.14     10.56 o 
  -4   6   9      549.18      497.10     26.81 o 
  -3   6   9      128.49      116.74     14.15 o 
  -2   6   9      434.55      474.87     24.46 o 
  -1   6   9      346.05      443.04     34.66 o 
   0   6   9      165.57      197.41     14.61 o 
   1   6   9     2678.07     2765.62     80.04 o 
   2   6   9      484.42      478.41     26.71 o 
   3   6   9     1831.81     1604.50     66.64 o 
   4   6   9     1337.27     1221.72     55.65 o 
   5   6   9      662.76      566.92     30.99 o 
   6   6   9        0.90        3.61     12.32 o 
   7   6   9        7.05      -15.10     13.17 o 
   8   6   9       27.89        4.71     20.79 o 
   9   6   9       17.50        2.60     30.49 o 
  -9   7   9      195.15      237.14     38.09 o 
  -8   7   9      239.47      270.58     35.82 o 
  -7   7   9        8.97       -4.77     13.16 o 
  -6   7   9      262.26      270.13     23.57 o 
  -5   7   9      691.48      620.39     34.69 o 
  -4   7   9        2.79      -21.20     10.60 o 
  -3   7   9       26.93       38.97     13.03 o 
  -2   7   9      192.54      232.63     18.44 o 
  -1   7   9     1290.41     1745.54     73.51 o 
   0   7   9     1874.52     2348.34    124.30 o 
   1   7   9        4.64       -7.10      6.10 o 
   2   7   9        4.15        2.09      9.13 o 
   3   7   9      305.71      254.71     21.95 o 
   4   7   9      363.32      387.70     27.85 o 
   5   7   9      350.34      361.36     28.84 o 
   6   7   9      444.80      513.58     31.24 o 
   7   7   9      123.46      155.61     20.83 o 
   8   7   9        5.94       -3.71     14.70 o 
  -8   8   9      213.71      236.06     36.13 o 
  -7   8   9        7.97       -6.41     30.56 o 
  -6   8   9       16.51        7.04     13.39 o 
  -5   8   9        6.95        2.05     11.28 o 
  -4   8   9      911.57      924.41     38.50 o 
  -3   8   9     1387.03     1360.86     54.99 o 
  -2   8   9      184.80      198.58     17.94 o 
  -1   8   9      763.39      871.77     69.67 o 
   0   8   9     1053.29     1133.13     73.32 o 
   1   8   9     2959.39     2834.34    118.42 o 
   2   8   9      631.09      649.14     50.04 o 
   3   8   9     1313.69     1318.08     59.07 o 
   4   8   9      579.26      508.06     33.02 o 
   5   8   9        3.62        3.73     13.80 o 
   6   8   9       85.02       69.69     19.93 o 
   7   8   9       97.99      101.24     22.01 o 
  -7   9   9      192.57      162.55     30.79 o 
  -6   9   9      191.78      207.53     21.68 o 
  -5   9   9       44.01       32.70     14.81 o 
  -4   9   9       32.29       33.71     14.84 o 
  -3   9   9      231.84      214.27     21.76 o 
  -2   9   9       51.22       16.97     14.63 o 
  -1   9   9      266.59      311.66     30.83 o 
   0   9   9      122.56      117.56     16.51 o 
   1   9   9      246.50      244.33     19.68 o 
   2   9   9       85.91       82.03     14.57 o 
   3   9   9      385.38      362.13     26.92 o 
   4   9   9        4.21        5.31     13.27 o 
   5   9   9       23.45       36.68     17.45 o 
   6   9   9      160.43      155.43     23.89 o 
   7   9   9       39.03       29.22     34.07 o 
  -6  10   9        2.40      -19.16     20.69 o 
  -5  10   9      107.20      154.37     22.09 o 
  -4  10   9      267.83      252.47     25.89 o 
  -3  10   9      117.78      142.91     18.44 o 
  -2  10   9       81.56      103.44     22.03 o 
  -1  10   9      236.26      258.61     26.84 o 
   0  10   9       39.89       36.78     23.95 o 
   1  10   9     1246.33     1135.67     72.13 o 
   2  10   9       22.29       24.19     13.22 o 
   3  10   9      472.28      445.87     30.94 o 
   4  10   9       18.24       31.53     14.48 o 
   5  10   9      163.84      200.99     25.00 o 
   6  10   9        9.70       34.49     25.49 o 
  -5  11   9       20.49      -27.62     22.14 o 
  -4  11   9       26.40        6.16     28.75 o 
  -3  11   9      174.23      170.79     24.00 o 
  -2  11   9       34.61       13.00     32.92 o 
  -1  11   9      104.13      121.67     42.59 o 
   0  11   9       21.13       15.01     20.01 o 
   1  11   9      104.26      119.73     31.35 o 
   2  11   9      494.23      446.68     30.47 o 
   3  11   9       33.20       59.31     25.34 o 
   4  11   9       21.05       36.38     23.61 o 
  -3  12   9       84.74       60.63     30.83 o 
  -2  12   9      226.25      325.37    100.13 o 
  -1  12   9      107.58      166.27     46.26 o 
   0  12   9        8.16      -12.45     14.99 o 
   1  12   9      185.30      136.29     20.88 o 
   2  12   9      124.77       88.14     32.36 o 
 -10   0  10       61.26       11.49     24.64 o 
  -9   0  10        6.00       -6.28     20.94 o 
  -8   0  10     1114.30     1117.20     74.14 o 
  -7   0  10      968.69      926.34     64.56 o 
  -6   0  10       56.63       48.60     35.91 o 
  -5   0  10     5079.87     4776.90    195.15 o 
  -4   0  10    14566.10    12995.18    511.05 o 
  -3   0  10     8833.59     8176.53    262.45 o 
  -2   0  10     1386.61     1655.55     58.14 o 
  -1   0  10     2527.68     2845.91     94.88 o 
   0   0  10    21567.74    25709.35    814.41 o 
   1   0  10     3003.60     3576.59    155.72 o 
   2   0  10      263.49      246.94     18.69 o 
   3   0  10      368.80      354.09     19.16 o 
   4   0  10      946.58      815.36     33.30 o 
   5   0  10     1357.00     1250.06     48.25 o 
   6   0  10      133.21      146.60     13.19 o 
   7   0  10      346.96      430.57     79.50 o 
   8   0  10       76.23      105.97     66.47 o 
   9   0  10       14.88       84.85     71.82 o 
  10   0  10      257.72      443.02    109.56 o 
 -10   1  10       20.26       19.77     20.20 o 
  -9   1  10       59.11       53.39     18.69 o 
  -8   1  10       18.29       -3.71     13.35 o 
  -7   1  10      859.40      957.99     47.06 o 
  -6   1  10      131.41      134.08     15.46 o 
  -5   1  10      836.31      721.37     31.36 o 
  -4   1  10       10.98        2.68      6.16 o 
  -3   1  10     1030.12      978.67     29.64 o 
  -2   1  10     2593.04     2688.72     63.84 o 
  -1   1  10      735.67      716.36     22.38 o 
   0   1  10     2529.27     2870.79     74.01 o 
   1   1  10     2057.30     2094.59     51.17 o 
   2   1  10     1231.28     1273.17     32.30 o 
   3   1  10     1023.79     1226.05     33.40 o 
   4   1  10       29.04       23.08      5.26 o 
   5   1  10      173.91      186.59     10.39 o 
   6   1  10     1381.00     1413.68     49.51 o 
   7   1  10      100.50      128.09     18.50 o 
   8   1  10       17.13        6.11     41.83 o 
   9   1  10        4.69      -19.62     46.49 o 
  10   1  10       34.94       15.51     74.99 o 
 -10   2  10      289.45      429.93     34.28 o 
  -9   2  10        0.02       -2.60     15.75 o 
  -8   2  10      728.49      750.72     41.38 o 
  -7   2  10     1540.99     1469.07     62.80 o 
  -6   2  10      551.10      544.84     28.53 o 
  -5   2  10       83.00       89.29     10.23 o 
  -4   2  10     1759.32     1594.20     48.51 o 
  -3   2  10     3729.17     3626.63    117.64 o 
  -2   2  10       59.55       99.08      8.63 o 
  -1   2  10     5286.02     6017.29    148.37 o 
   0   2  10      805.51      822.13     23.89 o 
   1   2  10      128.37      183.37      8.65 o 
   2   2  10      774.34      765.26     23.64 o 
   3   2  10       10.86       11.38      6.32 o 
   4   2  10      568.15      607.16     19.92 o 
   5   2  10     1247.14     1168.51     47.37 o 
   6   2  10      209.29      212.53     17.41 o 
   7   2  10      269.46      266.75     23.34 o 
   8   2  10       72.60       56.06     18.74 o 
   9   2  10      185.79      266.82     58.14 o 
  10   2  10      103.09      136.00     60.31 o 
 -10   3  10       11.42        6.37     17.10 o 
  -9   3  10        4.70      -16.59     15.52 o 
  -8   3  10       94.25       71.34     18.55 o 
  -7   3  10     1221.25     1185.51     41.84 o 
  -6   3  10      154.47      176.87     14.85 o 
  -5   3  10        0.19        2.23      7.26 o 
  -4   3  10       15.56        9.28      7.25 o 
  -3   3  10      588.67      682.97     25.27 o 
  -2   3  10     1707.53     2116.83    112.91 o 
  -1   3  10      508.83      637.48     42.13 o 
   0   3  10     4013.13     4919.49    124.78 o 
   1   3  10        7.68       15.00      6.54 o 
   2   3  10      151.18      160.64      9.99 o 
   3   3  10        7.68        6.14      6.85 o 
   4   3  10      303.70      278.03     17.00 o 
   5   3  10       16.82       10.04     11.60 o 
   6   3  10      354.31      356.10     22.34 o 
   7   3  10      450.30      458.15     27.71 o 
   8   3  10       95.14       63.82     20.28 o 
   9   3  10       20.39        6.47     19.69 o 
 -10   4  10      124.20      162.70     24.87 o 
  -9   4  10       40.42       28.57     18.04 o 
  -8   4  10      324.67      301.89     26.99 o 
  -7   4  10     2328.38     2349.80     91.02 o 
  -6   4  10      691.51      695.51     29.36 o 
  -5   4  10       26.98       24.28      9.31 o 
  -4   4  10      938.76      921.37     34.32 o 
  -3   4  10     2365.73     2755.30     92.56 o 
  -2   4  10      235.04      354.79     24.90 o 
  -1   4  10       69.21       99.56     12.85 o 
   0   4  10        1.59        9.15      5.07 o 
   1   4  10     1298.32     1200.52     41.72 o 
   2   4  10     1930.70     1997.22     77.88 o 
   3   4  10        1.42       -0.47      7.67 o 
   4   4  10      537.06      483.48     26.77 o 
   5   4  10     3108.97     2928.89     91.83 o 
   6   4  10        0.59      -17.08     12.42 o 
   7   4  10      616.46      579.37     30.29 o 
   8   4  10       50.00       81.58     20.09 o 
   9   4  10       61.92       68.94     35.30 o 
 -10   5  10       69.30       62.77     37.21 o 
  -9   5  10       19.25        8.50     16.52 o 
  -8   5  10      380.66      385.18     30.61 o 
  -7   5  10       42.31       42.82     15.28 o 
  -6   5  10       35.57       33.64     16.88 o 
  -5   5  10      979.75      981.62     40.78 o 
  -4   5  10        7.54        2.35      9.87 o 
  -3   5  10      174.38      174.58     13.01 o 
  -2   5  10        0.43       -2.30      7.74 o 
  -1   5  10     1462.90     1536.46     83.34 o 
   0   5  10     6971.20     8542.77    646.07 o 
   1   5  10       12.13       18.41      5.09 o 
   2   5  10      156.27      188.31     16.22 o 
   3   5  10       46.70       57.92     11.82 o 
   4   5  10      661.40      671.89     36.25 o 
   5   5  10      366.15      419.14     29.91 o 
   6   5  10      103.46      117.39     16.42 o 
   7   5  10        9.74        5.99     13.20 o 
   8   5  10       69.40       59.38     16.68 o 
   9   5  10       58.43      114.11     28.46 o 
  -9   6  10        0.98      -36.47     20.32 o 
  -8   6  10       47.70       63.10     27.40 o 
  -7   6  10       37.93       17.55     14.92 o 
  -6   6  10      809.88      727.11     38.57 o 
  -5   6  10        7.53      -18.10     11.08 o 
  -4   6  10      339.19      349.09     22.55 o 
  -3   6  10      473.03      491.12     25.97 o 
  -2   6  10      443.06      529.32     32.76 o 
  -1   6  10      325.40      420.17     36.29 o 
   0   6  10       22.40       18.70      8.68 o 
   1   6  10     1807.75     1925.05     57.47 o 
   2   6  10      445.29      397.15     23.84 o 
   3   6  10     1452.93     1347.99     58.35 o 
   4   6  10      201.68      206.62     20.72 o 
   5   6  10     2973.78     2740.87    109.69 o 
   6   6  10       21.32       14.33     15.07 o 
   7   6  10      115.21      126.82     19.27 o 
   8   6  10       35.57       19.66     16.65 o 
  -9   7  10      394.41      516.86     95.07 o 
  -8   7  10      216.79      217.37     32.92 o 
  -7   7  10       45.88       33.82     15.63 o 
  -6   7  10      218.47      216.48     25.96 o 
  -5   7  10       75.94       91.82     16.37 o 
  -4   7  10       47.33       53.30     14.28 o 
  -3   7  10      344.22      360.36     23.20 o 
  -2   7  10      268.18      304.97     23.12 o 
  -1   7  10        0.16       -3.95      9.56 o 
   0   7  10     2015.22     2841.34    113.04 o 
   1   7  10     1758.35     1929.03     58.46 o 
   2   7  10      153.48      145.68     15.52 o 
   3   7  10       20.53       -1.27     10.73 o 
   4   7  10        4.45       -2.98     12.20 o 
   5   7  10       72.50       63.78     21.27 o 
   6   7  10      669.47      752.32     43.74 o 
   7   7  10      239.40      247.60     28.03 o 
   8   7  10       62.75       37.06     31.10 o 
  -8   8  10        5.20      -32.55     39.66 o 
  -7   8  10       19.48        5.56     15.09 o 
  -6   8  10       33.79       25.27     15.00 o 
  -5   8  10       96.34      114.74     18.59 o 
  -4   8  10      298.17      301.26     24.63 o 
  -3   8  10       28.67       21.72     13.53 o 
  -2   8  10      613.34      743.04     35.91 o 
  -1   8  10       60.34       42.25     14.03 o 
   0   8  10       66.79       57.52     13.93 o 
   1   8  10      555.22      645.27     38.83 o 
   2   8  10     1312.47     1201.59     53.68 o 
   3   8  10      636.13      650.05     36.59 o 
   4   8  10      114.86      105.17     17.51 o 
   5   8  10      182.52      182.85     22.82 o 
   6   8  10       13.00        3.06     15.40 o 
   7   8  10        0.00        9.16     18.35 o 
  -7   9  10        2.05       -1.30     19.86 o 
  -6   9  10      280.22      299.32     26.60 o 
  -5   9  10      281.87      324.51     27.48 o 
  -4   9  10        1.21        4.16     11.67 o 
  -3   9  10      215.34      246.44     29.04 o 
  -2   9  10     1672.75     1842.40     73.21 o 
  -1   9  10      209.61      229.82     20.71 o 
   0   9  10      501.16      442.55     41.99 o 
   1   9  10        2.16       18.02      9.83 o 
   2   9  10      313.23      326.70     24.25 o 
   3   9  10        8.99       17.68     15.40 o 
   4   9  10      312.68      269.26     24.85 o 
   5   9  10      296.14      249.12     28.07 o 
   6   9  10        0.83       14.90     23.26 o 
  -6  10  10        2.79       -1.77     21.05 o 
  -5  10  10      276.62      293.88     40.23 o 
  -4  10  10       25.08       42.17     17.65 o 
  -3  10  10       48.90       47.32     14.98 o 
  -2  10  10        0.89      -14.62     15.76 o 
  -1  10  10      317.44      327.71     24.18 o 
   0  10  10      565.07      455.26     44.09 o 
   1  10  10      167.01      218.86     22.06 o 
   2  10  10       39.00       50.97     16.51 o 
   3  10  10        8.75       32.23     14.32 o 
   4  10  10       45.17       37.64     16.50 o 
   5  10  10       31.75       40.87     18.01 o 
  -5  11  10      396.72      335.97     40.11 o 
  -4  11  10        0.08       15.89     30.26 o 
  -3  11  10       42.40       37.14     19.44 o 
  -2  11  10        2.38      -12.67     15.28 o 
  -1  11  10      286.87      389.63     40.73 o 
   0  11  10      692.14      734.16     63.26 o 
   1  11  10       65.69       87.13     15.03 o 
   2  11  10      712.78      699.19     42.80 o 
   3  11  10      179.31      210.07     27.43 o 
   4  11  10       19.94       20.15     34.59 o 
  -3  12  10        2.52        3.71     30.50 o 
  -2  12  10       76.81      104.14     43.42 o 
  -1  12  10       14.75       56.45     39.58 o 
   0  12  10      103.86       96.59     28.89 o 
   1  12  10        5.66       -8.37     26.68 o 
   2  12  10        1.90       -5.59     16.16 o 
 -10   1  11       22.29       37.88     19.05 o 
  -9   1  11        0.95       -2.01     15.08 o 
  -8   1  11       84.07       97.87     19.12 o 
  -7   1  11     2952.92     2888.14    108.43 o 
  -6   1  11      309.63      293.13     20.85 o 
  -5   1  11      510.27      488.46     24.92 o 
  -4   1  11      903.96      787.06     26.21 o 
  -3   1  11      898.28      755.19     24.80 o 
  -2   1  11     1571.93     1558.21     39.23 o 
  -1   1  11     6149.02     6452.51    159.62 o 
   0   1  11       10.34       33.03      6.30 o 
   1   1  11      168.64      173.34      8.80 o 
   2   1  11      933.71      922.86     25.04 o 
   3   1  11      208.12      214.89     10.96 o 
   4   1  11     1065.68     1075.44     32.19 o 
   5   1  11       60.78       82.86      8.74 o 
   6   1  11     2725.13     2713.80     85.87 o 
   7   1  11      385.68      407.83     28.44 o 
   8   1  11     1690.85     2106.48    138.82 o 
   9   1  11        7.28       28.01     50.06 o 
  10   1  11      161.27      159.18    145.93 o 
 -10   2  11      126.06      104.76     22.81 o 
  -9   2  11      171.41      168.84     23.95 o 
  -8   2  11      204.71      226.41     24.38 o 
  -7   2  11      362.61      421.54     26.86 o 
  -6   2  11      571.83      550.48     24.65 o 
  -5   2  11      380.62      348.44     18.00 o 
  -4   2  11      502.65      461.35     20.28 o 
  -3   2  11       14.13        9.18      7.13 o 
  -2   2  11     2509.85     2951.85     83.84 o 
  -1   2  11     1108.65     1230.76     31.91 o 
   0   2  11       94.88      137.94      8.41 o 
   1   2  11       76.30      104.91      6.89 o 
   2   2  11      303.62      354.68     13.06 o 
   3   2  11        0.09       -0.97      5.85 o 
   4   2  11       42.02       40.91      9.09 o 
   5   2  11       23.01       21.31      9.45 o 
   6   2  11       84.86       61.30     13.08 o 
   7   2  11        0.15        2.20     11.78 o 
   8   2  11      136.22      112.29     20.83 o 
   9   2  11       90.06       37.35     50.33 o 
 -10   3  11        0.84      -25.05     15.55 o 
  -9   3  11      160.27      152.21     23.49 o 
  -8   3  11      129.51      135.64     20.74 o 
  -7   3  11     1123.77     1087.39     39.64 o 
  -6   3  11      121.62       99.04     14.08 o 
  -5   3  11     1281.94     1114.28     37.89 o 
  -4   3  11      898.36      863.10     32.23 o 
  -3   3  11      111.53      114.25     14.97 o 
  -2   3  11     1091.66     1408.76     73.65 o 
  -1   3  11      266.96      264.15     11.11 o 
   0   3  11     5191.56     6013.04    152.09 o 
   1   3  11     1750.27     1744.10     42.92 o 
   2   3  11      174.30      209.35     11.64 o 
   3   3  11       43.54       63.72      8.43 o 
   4   3  11      849.89      912.43     35.27 o 
   5   3  11       86.92      122.05     15.74 o 
   6   3  11      173.72      171.74     20.23 o 
   7   3  11       23.41       30.47     16.44 o 
   8   3  11       59.70       88.59     25.35 o 
   9   3  11       21.60      -14.32     23.33 o 
 -10   4  11       32.86       41.64     20.03 o 
  -9   4  11        2.60       12.94     15.75 o 
  -8   4  11       67.33       70.99     17.94 o 
  -7   4  11       41.70       87.31     18.34 o 
  -6   4  11       57.45       69.53     12.29 o 
  -5   4  11      137.34      141.20     13.68 o 
  -4   4  11      305.66      366.03     21.57 o 
  -3   4  11      149.45      196.59     13.43 o 
  -2   4  11        0.04       -2.80      6.88 o 
  -1   4  11     2142.54     2473.79     95.92 o 
   0   4  11       69.47       90.45      8.55 o 
   1   4  11      195.51      235.02     11.28 o 
   2   4  11      128.39      136.51     10.94 o 
   3   4  11        2.04        1.18      9.49 o 
   4   4  11      426.70      422.10     24.89 o 
   5   4  11      687.74      581.89     32.01 o 
   6   4  11      364.16      400.45     27.48 o 
   7   4  11       11.80       15.53     12.54 o 
   8   4  11       45.12       23.55     18.74 o 
   9   4  11       16.01       12.74     22.42 o 
  -9   5  11        0.18       -3.87     15.10 o 
  -8   5  11      269.83      303.32     27.75 o 
  -7   5  11      467.39      453.34     31.53 o 
  -6   5  11      125.18      116.67     17.58 o 
  -5   5  11      784.82      712.95     33.84 o 
  -4   5  11      915.32      941.84     58.53 o 
  -3   5  11      365.03      447.52     20.64 o 
  -2   5  11      296.72      415.04     23.87 o 
  -1   5  11        0.65       -1.19      9.40 o 
   0   5  11      514.24      522.19     42.76 o 
   1   5  11      216.11      205.63     12.55 o 
   2   5  11        5.51       -2.23      9.77 o 
   3   5  11        4.76        0.28     11.21 o 
   4   5  11       87.66       73.32     15.57 o 
   5   5  11      327.88      351.31     27.32 o 
   6   5  11      169.82      167.02     27.79 o 
   7   5  11      246.96      242.71     22.85 o 
   8   5  11      165.31      236.41     23.83 o 
   9   5  11       41.77       58.91     28.37 o 
  -9   6  11       38.06      -20.66     29.22 o 
  -8   6  11        1.84      -22.12     14.35 o 
  -7   6  11      516.20      474.98     32.26 o 
  -6   6  11       36.96       30.93     14.52 o 
  -5   6  11      189.03      194.05     18.82 o 
  -4   6  11       62.28       48.35     13.59 o 
  -3   6  11      150.74      173.87     16.81 o 
  -2   6  11      461.67      514.82     30.08 o 
  -1   6  11      863.28     1219.34     75.99 o 
   0   6  11      419.78      482.61     31.38 o 
   1   6  11        2.24       -0.02      5.50 o 
   2   6  11       25.26       18.76     14.89 o 
   3   6  11     1207.36     1030.78     47.08 o 
   4   6  11      527.55      453.55     29.97 o 
   5   6  11      762.62      691.32     39.71 o 
   6   6  11      270.00      240.02     33.90 o 
   7   6  11      430.91      512.09     43.40 o 
   8   6  11        7.48        7.13     17.51 o 
  -9   7  11       70.86       72.53     28.53 o 
  -8   7  11       33.11       30.42     17.21 o 
  -7   7  11      183.14      173.52     22.55 o 
  -6   7  11       49.56       27.91     16.28 o 
  -5   7  11      664.22      568.55     30.55 o 
  -4   7  11     1226.68     1259.09     49.32 o 
  -3   7  11       29.92       21.88     12.90 o 
  -2   7  11      122.04      156.84     20.31 o 
  -1   7  11        0.04      -16.90      8.90 o 
   0   7  11       96.88      133.55     14.65 o 
   1   7  11      327.05      355.96     51.58 o 
   2   7  11      306.45      276.62     22.41 o 
   3   7  11        1.75       -2.52     11.07 o 
   4   7  11        7.34        0.00     12.04 o 
   5   7  11      234.92      232.83     29.80 o 
   6   7  11        1.36       20.62     23.80 o 
   7   7  11      152.57      187.60     25.53 o 
   8   7  11      441.65      546.74     42.55 o 
  -8   8  11        9.03       -7.76     26.59 o 
  -7   8  11        1.03        2.97     18.69 o 
  -6   8  11      119.89      107.26     19.16 o 
  -5   8  11      211.90      228.15     24.87 o 
  -4   8  11       30.28       14.27     15.11 o 
  -3   8  11      175.89      187.85     21.28 o 
  -2   8  11     2005.37     2571.22     97.20 o 
  -1   8  11      726.77     1031.55     59.30 o 
   0   8  11     1240.10     1440.71     93.13 o 
   1   8  11       19.11       19.66     18.10 o 
   2   8  11      662.09      638.01     34.52 o 
   3   8  11      692.41      658.84     45.24 o 
   4   8  11      394.20      298.08     29.10 o 
   5   8  11       50.71       48.04     17.55 o 
   6   8  11      137.89      134.94     22.22 o 
   7   8  11       18.13       14.68     18.71 o 
  -7   9  11        3.98        7.17     18.32 o 
  -6   9  11        8.92       17.89     18.29 o 
  -5   9  11      490.96      480.09     30.47 o 
  -4   9  11      297.76      321.33     22.99 o 
  -3   9  11        0.05       -9.53     13.33 o 
  -2   9  11        2.19      -14.32     12.54 o 
  -1   9  11      100.08      107.36     20.24 o 
   0   9  11      179.94      212.41     31.94 o 
   1   9  11      185.62      183.29     17.19 o 
   2   9  11        5.90       18.56     19.65 o 
   3   9  11       39.47       29.98     13.72 o 
   4   9  11       25.20       37.25     14.83 o 
   5   9  11      401.94      402.55     31.45 o 
   6   9  11        0.28        0.69     17.08 o 
  -6  10  11      294.40      369.44     39.86 o 
  -5  10  11        3.46       19.88     24.17 o 
  -4  10  11        0.21       13.35     15.95 o 
  -3  10  11      176.84      190.03     19.97 o 
  -2  10  11      899.70     1065.87     43.97 o 
  -1  10  11      139.67      177.17     31.35 o 
   0  10  11      139.89      130.00     29.53 o 
   1  10  11        2.72        4.84     10.88 o 
   2  10  11      115.09      113.50     16.77 o 
   3  10  11      256.09      234.74     23.11 o 
   4  10  11       44.17       34.80     16.59 o 
   5  10  11       37.94       30.17     16.54 o 
  -5  11  11       86.85      172.23     50.95 o 
  -4  11  11        1.13       17.88     16.60 o 
  -3  11  11       56.31       32.51     19.20 o 
  -2  11  11        6.14        9.54     16.26 o 
  -1  11  11       47.63       50.40     30.73 o 
   0  11  11       12.05       29.56     22.09 o 
   1  11  11      169.99      165.15     47.57 o 
   2  11  11       75.85      112.45     18.20 o 
   3  11  11       54.40       58.85     22.69 o 
   4  11  11        0.96       32.52     20.24 o 
  -2  12  11      102.06      266.14     70.40 o 
  -1  12  11       35.01       40.17     38.58 o 
   0  12  11        9.88        0.77     12.67 o 
   1  12  11       21.06       17.53     14.92 o 
   2  12  11      165.55      218.65     31.97 o 
 -10   0  12       22.06       11.35     24.90 o 
  -9   0  12        3.13        1.87     22.81 o 
  -8   0  12     1044.27      988.35     69.76 o 
  -7   0  12      143.96      174.87     30.38 o 
  -6   0  12       97.29       82.89     18.59 o 
  -5   0  12     1108.53     1066.43     54.55 o 
  -4   0  12      403.06      309.28     19.02 o 
  -3   0  12      317.12      258.87     20.88 o 
  -2   0  12    15402.37    16670.97    531.05 o 
  -1   0  12      672.42      517.17     23.78 o 
   0   0  12       14.08        0.64      7.17 o 
   1   0  12      140.15      156.98     12.35 o 
   2   0  12        1.34        6.67      6.95 o 
   3   0  12     3094.60     3342.95    111.59 o 
   4   0  12      652.28      680.71     30.55 o 
   5   0  12      456.26      449.73     25.05 o 
   6   0  12     1500.10     1579.97     61.02 o 
   7   0  12       18.19      -27.31     50.02 o 
   8   0  12      230.17      352.99     84.59 o 
   9   0  12        0.81       56.62     71.73 o 
 -10   1  12        0.55        0.35     16.58 o 
  -9   1  12       55.70       20.67     16.98 o 
  -8   1  12       30.73       17.05     15.65 o 
  -7   1  12      144.35      165.23     20.53 o 
  -6   1  12       18.38       10.88     11.29 o 
  -5   1  12     1069.74      897.84     30.16 o 
  -4   1  12        1.49        1.03      6.24 o 
  -3   1  12       13.34       17.88      5.25 o 
  -2   1  12       32.15       32.85      5.88 o 
  -1   1  12     3854.12     4444.26    103.43 o 
   0   1  12      308.13      325.63     15.12 o 
   1   1  12     1658.44     1644.25     40.80 o 
   2   1  12       14.11       18.77      5.75 o 
   3   1  12      307.74      323.06     14.01 o 
   4   1  12        1.12        3.80      4.09 o 
   5   1  12       35.07       36.13      7.85 o 
   6   1  12     1014.28     1018.33     42.00 o 
   7   1  12       18.36       30.87     20.35 o 
   8   1  12      131.59      170.10     76.79 o 
   9   1  12        2.79       17.17     49.98 o 
 -10   2  12        7.19       -6.74     16.48 o 
  -9   2  12      109.15      102.20     21.62 o 
  -8   2  12      537.79      558.27     35.62 o 
  -7   2  12      422.39      403.85     22.17 o 
  -6   2  12      517.96      468.60     25.02 o 
  -5   2  12       74.29       61.44      9.29 o 
  -4   2  12      174.58      169.21     16.53 o 
  -3   2  12     1433.67     1355.22     39.54 o 
  -2   2  12     5160.69     5440.53    125.25 o 
  -1   2  12      733.28      886.17     32.42 o 
   0   2  12        4.23       -4.07      4.35 o 
   1   2  12       40.57       52.31      5.69 o 
   2   2  12     2694.27     2774.91     66.14 o 
   3   2  12      555.61      512.89     19.31 o 
   4   2  12     1629.14     1555.91     46.46 o 
   5   2  12      111.74      120.53     13.99 o 
   6   2  12     1231.78     1319.56     61.15 o 
   7   2  12     1762.30     2019.95     77.77 o 
   8   2  12        3.43       -7.39     20.80 o 
   9   2  12        1.08       31.04     48.02 o 
 -10   3  12       12.31        8.49     17.98 o 
  -9   3  12       91.90      125.65     22.57 o 
  -8   3  12       48.38       32.40     16.29 o 
  -7   3  12        0.96      -12.37      9.28 o 
  -6   3  12       84.30       64.87     11.69 o 
  -5   3  12      486.88      504.71     24.86 o 
  -4   3  12        0.06       -4.18      6.97 o 
  -3   3  12        1.03       -6.15      6.19 o 
  -2   3  12      544.10      732.93     44.84 o 
  -1   3  12     8386.38    11222.63    310.91 o 
   0   3  12      356.23      443.09     21.41 o 
   1   3  12     1882.30     2001.89     49.13 o 
   2   3  12     2178.63     2120.39     55.94 o 
   3   3  12      159.44      165.01     11.75 o 
   4   3  12      261.78      281.47     17.89 o 
   5   3  12      925.85      835.21     38.58 o 
   6   3  12     3292.10     3268.64    115.54 o 
   7   3  12       42.92       44.91     15.94 o 
   8   3  12      280.37      283.13     53.40 o 
   9   3  12       55.39       33.90     63.97 o 
 -10   4  12       94.50      116.21     25.18 o 
  -9   4  12      370.35      401.59     32.92 o 
  -8   4  12       21.39       16.01     15.90 o 
  -7   4  12     1164.69     1123.15     52.58 o 
  -6   4  12     2398.42     2293.01     69.52 o 
  -5   4  12      363.83      368.26     20.29 o 
  -4   4  12      189.33      179.00     15.22 o 
  -3   4  12      440.15      528.93     24.64 o 
  -2   4  12        1.40       -7.11      6.31 o 
  -1   4  12     3085.05     3794.98    153.31 o 
   0   4  12      223.30      264.67     15.93 o 
   1   4  12      101.17      125.14      8.51 o 
   2   4  12      772.05      733.11     38.50 o 
   3   4  12      427.95      396.47     20.65 o 
   4   4  12     1127.02     1095.05     44.81 o 
   5   4  12      116.21      104.34     16.40 o 
   6   4  12     1863.49     1803.91     70.08 o 
   7   4  12      486.00      541.56     51.86 o 
   8   4  12      145.88      186.44     24.78 o 
   9   4  12        9.34        9.41     30.47 o 
  -9   5  12       43.16       32.24     18.65 o 
  -8   5  12      189.95      174.90     34.56 o 
  -7   5  12      845.58      844.98     43.88 o 
  -6   5  12      363.98      401.26     26.36 o 
  -5   5  12     1481.21     1365.01     52.84 o 
  -4   5  12       18.51       22.82     17.06 o 
  -3   5  12     1326.88     1559.98     95.79 o 
  -2   5  12       14.78       12.37      8.10 o 
  -1   5  12     5318.34     6567.13    313.08 o 
   0   5  12      191.10      257.51     17.12 o 
   1   5  12     3930.04     4094.39    131.29 o 
   2   5  12      243.90      250.60     19.14 o 
   3   5  12        2.67      -14.80     14.17 o 
   4   5  12      414.98      357.06     25.78 o 
   5   5  12      542.89      456.66     31.48 o 
   6   5  12        0.12       -4.60     13.42 o 
   7   5  12      143.09      163.95     22.91 o 
   8   5  12       82.82      100.28     21.71 o 
   9   5  12        0.06      -20.43     35.99 o 
  -9   6  12      102.74       94.26     21.19 o 
  -8   6  12        3.05      -18.74     14.17 o 
  -7   6  12       60.01       51.48     17.14 o 
  -6   6  12       45.62       36.13     15.39 o 
  -5   6  12      624.34      595.61     31.33 o 
  -4   6  12     1461.72     1478.75     84.33 o 
  -3   6  12       41.09       42.84     18.61 o 
  -2   6  12      165.52      178.27     16.74 o 
  -1   6  12      120.87      112.38     14.51 o 
   0   6  12     1619.62     2013.77    188.93 o 
   1   6  12      960.51      855.63     29.33 o 
   2   6  12       43.51       28.29     16.73 o 
   3   6  12      113.98      120.64     15.90 o 
   4   6  12     1461.43     1309.06     59.04 o 
   5   6  12      271.63      319.76     26.68 o 
   6   6  12      227.18      228.00     24.65 o 
   7   6  12      585.27      612.93     54.55 o 
   8   6  12       29.97       60.20     28.97 o 
  -8   7  12      486.58      553.04     36.98 o 
  -7   7  12      711.51      687.93     39.88 o 
  -6   7  12       24.86        5.15     14.08 o 
  -5   7  12       65.60       74.40     16.02 o 
  -4   7  12      601.43      599.06     35.06 o 
  -3   7  12      430.90      467.41     44.36 o 
  -2   7  12      910.45     1153.84    122.20 o 
  -1   7  12       21.93       31.94     11.96 o 
   0   7  12      169.60      235.50     23.49 o 
   1   7  12      403.81      377.07     23.81 o 
   2   7  12      189.07      180.00     17.51 o 
   3   7  12        0.21        0.46     12.65 o 
   4   7  12       23.75       17.43     13.61 o 
   5   7  12     1049.20      997.09     50.47 o 
   6   7  12       71.01       89.16     19.85 o 
   7   7  12        0.93        1.88     22.31 o 
   8   7  12       17.17        3.07     19.00 o 
  -8   8  12       69.24       37.29     26.46 o 
  -7   8  12      194.81      188.51     24.23 o 
  -6   8  12      234.42      255.82     25.27 o 
  -5   8  12      423.28      440.64     33.56 o 
  -4   8  12      428.81      465.91     30.61 o 
  -3   8  12     1217.35     1364.54     87.13 o 
  -2   8  12     1835.39     2573.25     95.08 o 
  -1   8  12      514.61      650.35     41.79 o 
   0   8  12      250.30      326.27     23.50 o 
   1   8  12       76.49       57.75     17.12 o 
   2   8  12      610.84      581.19     32.57 o 
   3   8  12        2.11       13.58     11.26 o 
   4   8  12        7.56        1.43     13.91 o 
   5   8  12      101.62      107.52     19.63 o 
   6   8  12        8.65        0.69     15.47 o 
   7   8  12        8.93      -10.96     21.04 o 
  -7   9  12      212.12      196.12     36.40 o 
  -6   9  12        4.77       34.53     16.73 o 
  -5   9  12      101.18      109.18     17.80 o 
  -4   9  12      418.45      421.08     26.11 o 
  -3   9  12      130.93      168.46     20.12 o 
  -2   9  12        1.49       -6.75     12.00 o 
  -1   9  12      304.51      350.66     23.31 o 
   0   9  12        9.87       15.96     21.23 o 
   1   9  12      116.97      112.38     14.65 o 
   2   9  12      638.69      573.88     33.29 o 
   3   9  12      459.34      372.57     27.50 o 
   4   9  12       43.41       59.99     16.43 o 
   5   9  12       63.12       79.77     18.82 o 
   6   9  12      251.40      285.11     29.28 o 
  -6  10  12      918.09     1031.20     84.51 o 
  -5  10  12       13.90       26.91     12.90 o 
  -4  10  12        5.48        9.48     15.58 o 
  -3  10  12        0.00        0.21     13.57 o 
  -2  10  12      618.55      835.85     38.02 o 
  -1  10  12       42.00       76.23     26.30 o 
   0  10  12      358.08      414.47     43.17 o 
   1  10  12      384.08      402.05     26.46 o 
   2  10  12      223.22      240.13     21.89 o 
   3  10  12      191.53      170.07     24.06 o 
   4  10  12        6.79        1.43     23.68 o 
   5  10  12        9.93       31.97     16.85 o 
  -4  11  12      229.77      236.40     26.18 o 
  -3  11  12       32.41        7.09     18.00 o 
  -2  11  12       26.27       69.93     23.23 o 
  -1  11  12      112.83      178.43     30.30 o 
   0  11  12        5.16        7.68     25.79 o 
   1  11  12      510.85      490.64     46.36 o 
   2  11  12      230.46      280.75     32.34 o 
   3  11  12        2.11       11.58     32.96 o 
   4  11  12        0.49       -7.09     24.60 o 
  -2  12  12        3.55       49.99     30.76 o 
  -1  12  12      388.97      481.91     71.27 o 
   0  12  12      469.03      444.10     65.97 o 
   1  12  12       98.83       69.68     25.89 o 
 -10   1  13        0.72        3.96     17.50 o 
  -9   1  13      727.19      730.17     43.26 o 
  -8   1  13      185.51      169.68     22.55 o 
  -7   1  13       55.84       66.64     15.28 o 
  -6   1  13     1374.08     1262.67     42.59 o 
  -5   1  13      109.57      115.07     11.08 o 
  -4   1  13       23.90       19.64      7.44 o 
  -3   1  13      976.95      888.52     25.64 o 
  -2   1  13     1513.42     1379.87     35.83 o 
  -1   1  13     1468.20     1675.85     42.66 o 
   0   1  13      248.53      292.58     14.44 o 
   1   1  13     1786.46     1966.50     48.19 o 
   2   1  13      755.99      665.40     20.18 o 
   3   1  13     1364.70     1284.47     35.59 o 
   4   1  13       77.41       64.03      9.21 o 
   5   1  13        1.44        2.97      7.90 o 
   6   1  13     2733.67     2906.12     94.78 o 
   7   1  13      637.01      824.13     76.74 o 
   8   1  13      394.85      573.10     70.79 o 
   9   1  13      406.67      672.91     81.57 o 
 -10   2  13        4.07      -19.74     16.84 o 
  -9   2  13        2.88       -8.61     11.85 o 
  -8   2  13        3.54        0.73     11.17 o 
  -7   2  13      675.54      657.91     28.80 o 
  -6   2  13     1004.84      922.84     40.08 o 
  -5   2  13      118.21      119.14     15.03 o 
  -4   2  13      472.24      408.47     21.14 o 
  -3   2  13      238.93      283.57     16.59 o 
  -2   2  13     1204.26     1349.45     35.50 o 
  -1   2  13     7856.32     9055.35    206.03 o 
   0   2  13      166.28      168.02     12.42 o 
   1   2  13      987.93      961.62     26.24 o 
   2   2  13      586.47      572.65     18.36 o 
   3   2  13      587.02      547.33     18.17 o 
   4   2  13      715.28      743.12     25.74 o 
   5   2  13        1.47      -12.68      9.72 o 
   6   2  13      888.11      922.11     42.88 o 
   7   2  13      524.73      562.02     31.23 o 
   8   2  13        0.84       55.32     44.91 o 
   9   2  13      194.76      270.93     81.76 o 
 -10   3  13      139.62      156.30     25.78 o 
  -9   3  13        5.77      -12.27     21.42 o 
  -8   3  13       38.99       44.16     17.71 o 
  -7   3  13      378.02      365.99     21.99 o 
  -6   3  13     1261.07     1175.30     41.71 o 
  -5   3  13     3116.67     2947.74     85.16 o 
  -4   3  13      335.32      366.92     18.70 o 
  -3   3  13     1129.16     1117.48     34.60 o 
  -2   3  13     1701.58     1725.93     45.93 o 
  -1   3  13     6141.88     7518.49    176.92 o 
   0   3  13     1343.26     1556.50     41.67 o 
   1   3  13       67.51       33.14      5.64 o 
   2   3  13      365.22      381.20     14.04 o 
   3   3  13     1315.68     1269.94     37.31 o 
   4   3  13     1860.79     1870.28     61.99 o 
   5   3  13        0.16       -6.19     14.70 o 
   6   3  13       22.37        5.64     13.68 o 
   7   3  13      597.45      572.70     35.63 o 
   8   3  13       41.08       21.01     25.48 o 
   9   3  13       99.60      184.81     88.27 o 
 -10   4  13        0.52       -3.23     16.87 o 
  -9   4  13       57.19       52.79     20.02 o 
  -8   4  13        1.23      -13.80     14.51 o 
  -7   4  13        1.29       13.33     13.90 o 
  -6   4  13      585.40      570.61     31.12 o 
  -5   4  13       85.12       72.18     11.79 o 
  -4   4  13       17.02        0.62      8.23 o 
  -3   4  13       48.97       63.18     13.49 o 
  -2   4  13       51.13       71.15      9.77 o 
  -1   4  13     1923.80     2309.17    107.06 o 
   0   4  13      645.24      787.04     26.38 o 
   1   4  13      503.76      461.59     16.09 o 
   2   4  13      329.52      338.82     15.92 o 
   3   4  13      283.81      287.60     17.55 o 
   4   4  13        7.51       -4.80      9.56 o 
   5   4  13      194.45      180.85     26.44 o 
   6   4  13       15.15        5.53     13.82 o 
   7   4  13      296.15      283.39     31.01 o 
   8   4  13        7.93        3.53     16.82 o 
   9   4  13        8.69       18.71     74.41 o 
  -9   5  13      142.62      119.33     23.01 o 
  -8   5  13       50.25       64.76     18.67 o 
  -7   5  13      346.60      337.01     28.05 o 
  -6   5  13     1144.77     1130.59     46.83 o 
  -5   5  13     1520.92     1540.27     58.10 o 
  -4   5  13       23.39       20.12     11.68 o 
  -3   5  13     1326.88     1451.36     64.64 o 
  -2   5  13     1603.52     2067.29    120.96 o 
  -1   5  13       51.37       29.06     11.33 o 
   0   5  13       66.61       91.10      9.93 o 
   1   5  13     1300.55     1321.41     43.85 o 
   2   5  13     1207.47     1088.65     48.70 o 
   3   5  13      124.70      105.00     15.29 o 
   4   5  13      338.90      274.96     22.93 o 
   5   5  13       29.89       33.07     14.32 o 
   6   5  13        0.05       -3.53     13.74 o 
   7   5  13      806.31      755.24     45.22 o 
   8   5  13       64.81       68.26     20.29 o 
  -9   6  13        6.30       18.80     16.75 o 
  -8   6  13       16.64       15.92     16.55 o 
  -7   6  13        0.01      -16.73     15.23 o 
  -6   6  13      230.26      208.83     22.37 o 
  -5   6  13      117.57       89.22     16.00 o 
  -4   6  13      574.36      573.50     33.91 o 
  -3   6  13       14.64        7.24     11.62 o 
  -2   6  13      109.07      186.76     22.34 o 
  -1   6  13      270.64      346.20     22.96 o 
   0   6  13        9.01        8.86      6.10 o 
   1   6  13      929.29      895.94     41.85 o 
   2   6  13      121.80      111.60     14.40 o 
   3   6  13      177.01      173.54     18.44 o 
   4   6  13      950.29      823.98     42.67 o 
   5   6  13        5.11       24.71     14.49 o 
   6   6  13       24.91       34.64     16.67 o 
   7   6  13        8.80       11.67     20.52 o 
   8   6  13      259.57      290.96     31.00 o 
  -8   7  13        9.41        5.17     21.29 o 
  -7   7  13       97.96       51.78     26.14 o 
  -6   7  13      153.28      122.71     19.75 o 
  -5   7  13      414.61      417.97     29.72 o 
  -4   7  13      164.15      174.59     18.72 o 
  -3   7  13     1565.47     2000.53    107.94 o 
  -2   7  13      531.06      641.14     54.22 o 
  -1   7  13      324.94      544.59     32.65 o 
   0   7  13       20.67       18.20      8.11 o 
   1   7  13     2324.96     2252.00     89.26 o 
   2   7  13      433.77      426.21     26.91 o 
   3   7  13      347.52      271.94     22.23 o 
   4   7  13      699.63      603.06     35.74 o 
   5   7  13       86.36      105.03     25.12 o 
   6   7  13      452.50      376.51     31.22 o 
   7   7  13       17.42       12.57     16.45 o 
  -8   8  13       26.69       -9.67     27.93 o 
  -7   8  13      172.72      191.49     23.75 o 
  -6   8  13        1.13        4.00     14.84 o 
  -5   8  13      366.66      385.03     31.34 o 
  -4   8  13      419.50      397.46     28.44 o 
  -3   8  13      450.03      593.77     34.64 o 
  -2   8  13      579.98      862.96     76.29 o 
  -1   8  13     1613.28     2344.69     87.14 o 
   0   8  13        0.13       50.93     88.60 o 
   1   8  13        0.16      -22.79     11.40 o 
   2   8  13       30.29       22.14     11.04 o 
   3   8  13      189.41      166.19     18.86 o 
   4   8  13      642.39      640.55     37.58 o 
   5   8  13        6.98       13.92     17.45 o 
   6   8  13        5.93       13.55     16.21 o 
   7   8  13       23.20        5.90     22.58 o 
  -7   9  13        0.84       47.71     35.97 o 
  -6   9  13      128.05      138.44     22.12 o 
  -5   9  13       13.26       29.91     20.71 o 
  -4   9  13       43.19       52.23     19.43 o 
  -3   9  13       14.83        8.64     12.31 o 
  -2   9  13        4.26       -0.55     12.53 o 
  -1   9  13      221.54      308.30     27.92 o 
   0   9  13      144.35      153.35     29.85 o 
   1   9  13      283.60      263.30     22.08 o 
   2   9  13       28.80       29.37     12.66 o 
   3   9  13       37.41       18.26     13.20 o 
   4   9  13      297.93      287.48     26.05 o 
   5   9  13        4.11       13.76     31.77 o 
   6   9  13       13.93       24.44     28.73 o 
  -6  10  13      186.40      181.63     30.60 o 
  -5  10  13      406.07      374.62     28.32 o 
  -4  10  13        0.06        1.99     15.04 o 
  -3  10  13        0.03       11.16     13.89 o 
  -2  10  13      307.95      433.18     26.93 o 
  -1  10  13      311.68      371.01     36.05 o 
   0  10  13      248.23      340.87     88.19 o 
   1  10  13       23.45       30.80     11.96 o 
   2  10  13        5.34       17.10     12.91 o 
   3  10  13        0.68        0.25     12.33 o 
   4  10  13      281.94      293.48     27.03 o 
   5  10  13       25.91       14.65     15.67 o 
  -4  11  13        0.01       13.84     26.90 o 
  -3  11  13        0.03      -15.94     17.34 o 
  -2  11  13       28.03       48.30     22.53 o 
  -1  11  13       63.84       89.45     23.85 o 
   0  11  13       90.55       96.63     20.75 o 
   1  11  13        3.32       10.71     19.33 o 
   2  11  13        0.30       35.17     14.25 o 
   3  11  13        2.49        1.12     24.44 o 
  -1  12  13      195.37      239.87     88.73 o 
   0  12  13      377.75      374.29     28.68 o 
 -10   0  14        8.27        4.59     27.98 o 
  -9   0  14      110.60       80.09     31.28 o 
  -8   0  14       90.81       80.84     27.57 o 
  -7   0  14      671.22      700.53     55.07 o 
  -6   0  14      993.04      768.49     47.13 o 
  -5   0  14      306.86      297.80     20.47 o 
  -4   0  14        3.49       -1.97     11.76 o 
  -3   0  14     1583.46     1471.98     54.26 o 
  -2   0  14     4625.24     5127.87    169.23 o 
  -1   0  14     1622.66     1651.37     59.65 o 
   0   0  14     2227.52     2422.66     92.28 o 
   1   0  14        2.38        5.85      6.81 o 
   2   0  14     2457.93     2740.98     93.02 o 
   3   0  14      267.33      310.70     24.16 o 
   4   0  14      192.61      277.97     19.82 o 
   5   0  14      914.06      903.88     39.37 o 
   6   0  14      294.07      285.47     41.30 o 
   7   0  14      280.84      416.29     82.17 o 
   8   0  14      122.02      185.89     76.41 o 
   9   0  14       36.30       39.58     74.66 o 
 -10   1  14       74.73      101.21     23.00 o 
  -9   1  14        9.56       37.16     18.37 o 
  -8   1  14        0.06      -14.56     13.68 o 
  -7   1  14      184.87      200.36     16.65 o 
  -6   1  14     1136.90     1053.61     37.97 o 
  -5   1  14      685.00      636.12     25.07 o 
  -4   1  14        5.96       -3.51      5.26 o 
  -3   1  14      677.37      646.16     21.00 o 
  -2   1  14      278.13      276.63     13.43 o 
  -1   1  14      249.04      253.51     11.83 o 
   0   1  14       74.93       72.42      7.60 o 
   1   1  14     1169.99     1164.98     35.40 o 
   2   1  14      735.47      648.01     20.03 o 
   3   1  14       40.02       47.02      7.40 o 
   4   1  14      355.31      362.71     17.17 o 
   5   1  14      145.88      150.54     12.67 o 
   6   1  14     1423.88     1406.46     52.82 o 
   7   1  14       86.86       74.42     42.13 o 
   8   1  14        0.00       29.13     45.24 o 
   9   1  14        7.72       33.89     53.17 o 
 -10   2  14        0.01      -27.45     16.99 o 
  -9   2  14        2.61        3.98     13.00 o 
  -8   2  14      584.21      601.38     31.15 o 
  -7   2  14      146.18      117.07     17.70 o 
  -6   2  14       30.22       38.25     13.89 o 
  -5   2  14       75.99       64.29     13.59 o 
  -4   2  14       37.27       44.78     14.46 o 
  -3   2  14       60.62       59.58      8.00 o 
  -2   2  14     2304.46     2374.91     58.31 o 
  -1   2  14      332.08      350.67     14.34 o 
   0   2  14     4383.71     4869.83    118.49 o 
   1   2  14      454.87      341.73     13.44 o 
   2   2  14        0.23       -7.78      4.32 o 
   3   2  14      951.22      902.45     26.07 o 
   4   2  14        3.25       -0.77      7.18 o 
   5   2  14      418.91      404.76     23.58 o 
   6   2  14      102.72       92.88     12.55 o 
   7   2  14      125.02      156.73     18.35 o 
   8   2  14        3.37        0.64     41.72 o 
   9   2  14      212.96      291.77     65.26 o 
 -10   3  14       50.47       71.34     28.95 o 
  -9   3  14       13.92        5.19     16.88 o 
  -8   3  14        6.48      -19.02     14.78 o 
  -7   3  14      368.55      396.92     22.91 o 
  -6   3  14      219.20      209.89     17.12 o 
  -5   3  14      238.60      237.45     17.02 o 
  -4   3  14      501.30      460.18     26.78 o 
  -3   3  14      537.31      611.47     24.38 o 
  -2   3  14      861.33      880.86     25.90 o 
  -1   3  14      291.83      282.89     12.70 o 
   0   3  14     1221.83     1283.31     35.97 o 
   1   3  14      876.05      943.87     26.42 o 
   2   3  14       72.32       69.76      7.44 o 
   3   3  14      797.42      774.37     26.25 o 
   4   3  14       33.05       28.67     10.28 o 
   5   3  14      184.92      158.77     18.13 o 
   6   3  14      853.64      855.68     49.03 o 
   7   3  14      220.82      240.60     23.25 o 
   8   3  14        4.89        6.77     27.63 o 
   9   3  14        4.09        2.59     73.91 o 
 -10   4  14        2.45       -7.38     17.83 o 
  -9   4  14        0.94        7.75     17.29 o 
  -8   4  14       71.56       63.58     19.00 o 
  -7   4  14       48.94       44.90     15.30 o 
  -6   4  14       13.27       19.37     13.04 o 
  -5   4  14       84.01       78.02     12.25 o 
  -4   4  14       91.05       62.33     10.73 o 
  -3   4  14     1091.39     1136.04     50.67 o 
  -2   4  14       31.56       38.95      7.15 o 
  -1   4  14     1190.12     1415.87     48.60 o 
   0   4  14     1859.46     2138.64     52.12 o 
   1   4  14     4013.22     3914.73     92.25 o 
   2   4  14       16.09        4.43      7.53 o 
   3   4  14      120.05      105.41     12.41 o 
   4   4  14      487.11      465.23     29.74 o 
   5   4  14      211.77      185.24     22.05 o 
   6   4  14       48.40       38.22     15.53 o 
   7   4  14       91.49       57.15     18.23 o 
   8   4  14      438.00      488.33     50.02 o 
   9   4  14       62.18      108.39     82.01 o 
  -9   5  14        0.03      -29.43     15.75 o 
  -8   5  14      265.22      292.19     28.36 o 
  -7   5  14      157.07      145.53     21.43 o 
  -6   5  14      533.86      485.99     29.18 o 
  -5   5  14      683.52      724.44     35.25 o 
  -4   5  14       16.80       10.67     11.45 o 
  -3   5  14       21.86       26.88     12.69 o 
  -2   5  14      378.21      468.73     34.96 o 
  -1   5  14     2441.46     2966.82    173.11 o 
   0   5  14      170.89      234.47     18.72 o 
   1   5  14      845.59      885.45     32.27 o 
   2   5  14      799.27      732.13     36.77 o 
   3   5  14      513.22      456.19     29.06 o 
   4   5  14      227.16      169.63     19.39 o 
   5   5  14       89.56       82.38     16.96 o 
   6   5  14      143.65      136.54     20.86 o 
   7   5  14       40.99       22.32     17.94 o 
   8   5  14      148.07      112.30     36.43 o 
  -9   6  14        3.57        7.12     17.45 o 
  -8   6  14        0.85      -16.87     21.64 o 
  -7   6  14      403.52      415.74     37.64 o 
  -6   6  14        0.32       -5.91     12.94 o 
  -5   6  14        0.36        1.22     12.35 o 
  -4   6  14        0.94       -8.16     11.34 o 
  -3   6  14     1998.76     2319.01    155.99 o 
  -2   6  14       96.97      118.76     17.14 o 
  -1   6  14       93.69      100.08     14.95 o 
   0   6  14      456.62      486.46     21.38 o 
   1   6  14       74.81       79.50     11.90 o 
   2   6  14      111.21      109.95     14.92 o 
   3   6  14        7.43      -11.12      9.97 o 
   4   6  14       25.68       -4.03     17.09 o 
   5   6  14       49.18       59.50     16.19 o 
   6   6  14      405.12      402.35     32.22 o 
   7   6  14       44.52       55.22     31.13 o 
   8   6  14      285.58      318.61     32.46 o 
  -8   7  14        5.80      -19.22     36.16 o 
  -7   7  14      191.04      206.09     23.86 o 
  -6   7  14        2.31       -0.96     14.13 o 
  -5   7  14       22.76       20.74     13.58 o 
  -4   7  14      179.79      161.49     20.67 o 
  -3   7  14      637.04      821.19     47.08 o 
  -2   7  14       61.55       69.82     20.25 o 
  -1   7  14      597.58      767.46     56.17 o 
   0   7  14     2011.23     2357.59     83.91 o 
   1   7  14     1130.08     1164.60     52.52 o 
   2   7  14        0.04        5.92     10.43 o 
   3   7  14      883.65      805.75     41.18 o 
   4   7  14       23.90       17.45     17.20 o 
   5   7  14      428.08      313.21     27.39 o 
   6   7  14        0.66       -4.55     17.23 o 
   7   7  14       52.63       28.01     18.18 o 
  -7   8  14      904.43      829.01     50.31 o 
  -6   8  14      101.68       90.46     19.70 o 
  -5   8  14      106.69       94.84     22.66 o 
  -4   8  14        7.27       10.23     14.52 o 
  -3   8  14     1828.80     2384.25    106.92 o 
  -2   8  14      616.71      846.13     53.81 o 
  -1   8  14     2157.16     3136.27    112.95 o 
   0   8  14      180.06      211.73     32.72 o 
   1   8  14       33.58        3.62     10.03 o 
   2   8  14      171.80      164.53     19.92 o 
   3   8  14        9.37       -8.09     10.91 o 
   4   8  14        0.81        2.31     12.27 o 
   5   8  14       59.24       84.84     18.99 o 
   6   8  14        7.38       13.82     18.73 o 
  -7   9  14      172.62      253.39     28.27 o 
  -6   9  14        6.13       -6.46     16.21 o 
  -5   9  14      258.65      294.20     29.01 o 
  -4   9  14       20.25       10.17     15.43 o 
  -3   9  14       36.70       47.22     14.01 o 
  -2   9  14      841.72     1037.11     58.79 o 
  -1   9  14       84.48      111.90     25.55 o 
   0   9  14       72.88       74.96     23.49 o 
   1   9  14       51.41       45.96     12.82 o 
   2   9  14      221.31      208.29     20.24 o 
   3   9  14      313.35      331.74     26.50 o 
   4   9  14      293.78      316.77     27.33 o 
   5   9  14      176.48      162.99     22.35 o 
   6   9  14      103.12      109.25     22.14 o 
  -5  10  14       65.45       94.76     22.43 o 
  -4  10  14      192.76      232.56     25.07 o 
  -3  10  14        0.58        9.82     13.63 o 
  -2  10  14      259.08      308.24     27.58 o 
  -1  10  14       16.22       38.52     22.19 o 
   0  10  14     1040.88     1144.13     94.73 o 
   1  10  14        6.27       11.11     18.39 o 
   2  10  14       25.92       48.46     20.84 o 
   3  10  14       82.72      113.38     18.12 o 
   4  10  14       18.83       59.04     23.48 o 
  -4  11  14       94.58      115.24     21.77 o 
  -3  11  14       15.02       16.14     16.66 o 
  -2  11  14      364.68      533.88     45.25 o 
  -1  11  14      124.70      192.10     38.07 o 
   0  11  14      290.51      365.43     44.05 o 
   1  11  14       27.03       41.57     21.10 o 
   2  11  14      211.55      220.81     21.87 o 
   3  11  14       75.09       90.70     35.04 o 
 -10   1  15      481.71      561.73     40.35 o 
  -9   1  15     1198.37     1335.30     59.44 o 
  -8   1  15        1.19       -8.86     10.85 o 
  -7   1  15      191.74      200.73     16.80 o 
  -6   1  15       41.86       33.34     10.44 o 
  -5   1  15      776.72      732.28     27.48 o 
  -4   1  15       75.92       82.74      8.78 o 
  -3   1  15     1205.19     1230.15     33.77 o 
  -2   1  15      726.59      737.55     22.81 o 
  -1   1  15     4991.67     5197.57    121.42 o 
   0   1  15      511.33      661.60     23.01 o 
   1   1  15      669.44      595.58     20.78 o 
   2   1  15      135.09      151.77      9.98 o 
   3   1  15        0.48       -8.11      5.91 o 
   4   1  15       92.90       68.21      8.22 o 
   5   1  15     1035.65     1024.89     33.61 o 
   6   1  15       30.18       21.36     13.62 o 
   7   1  15       29.52        7.90     40.66 o 
   8   1  15      121.53      253.87     56.47 o 
   9   1  15      412.39      611.39     82.31 o 
 -10   2  15       11.35       -1.61     18.34 o 
  -9   2  15      142.66      144.63     19.15 o 
  -8   2  15      392.29      458.38     30.53 o 
  -7   2  15       76.65       92.40     16.60 o 
  -6   2  15      823.28      722.49     35.96 o 
  -5   2  15        2.73        2.52      7.70 o 
  -4   2  15      321.80      337.06     19.72 o 
  -3   2  15      992.31      920.15     29.89 o 
  -2   2  15      630.28      669.71     21.47 o 
  -1   2  15     3175.70     3580.04     85.49 o 
   0   2  15     2877.85     3054.24     76.44 o 
   1   2  15      684.79      662.05     20.77 o 
   2   2  15      189.35      175.05     10.02 o 
   3   2  15       58.94       55.70      7.30 o 
   4   2  15        1.10        2.99      7.60 o 
   5   2  15      138.29      136.87     16.19 o 
   6   2  15       84.55       82.43     15.12 o 
   7   2  15       51.44       56.01     17.27 o 
   8   2  15        0.11       46.44     45.31 o 
   9   2  15       92.64      141.25     59.08 o 
 -10   3  15       12.27      -15.27     21.01 o 
  -9   3  15      356.24      436.85     46.72 o 
  -8   3  15      277.32      323.06     29.13 o 
  -7   3  15       13.52       22.89     11.58 o 
  -6   3  15        3.27       -4.90      8.89 o 
  -5   3  15       24.90       24.61      9.39 o 
  -4   3  15      759.40      727.05     28.77 o 
  -3   3  15      201.10      213.97     11.78 o 
  -2   3  15       18.74        8.91      5.55 o 
  -1   3  15     1221.02     1298.80     35.20 o 
   0   3  15      357.32      341.75     14.88 o 
   1   3  15      197.09      154.60      9.47 o 
   2   3  15     1326.17     1290.77     36.41 o 
   3   3  15      154.90      138.66     11.55 o 
   4   3  15        0.45      -17.82     13.20 o 
   5   3  15       35.72       27.97     16.88 o 
   6   3  15        6.27        0.30     12.65 o 
   7   3  15       55.46       58.52     14.21 o 
   8   3  15       86.29      135.95     69.81 o 
   9   3  15      140.28      219.63     91.94 o 
  -9   4  15      100.17      132.47     23.77 o 
  -8   4  15       32.14       33.72     17.62 o 
  -7   4  15       48.63       71.61     16.67 o 
  -6   4  15      632.76      532.34     30.29 o 
  -5   4  15       10.13       -1.62      9.00 o 
  -4   4  15       76.31       89.11     12.09 o 
  -3   4  15      174.89      193.28     14.72 o 
  -2   4  15      170.08      180.22     10.87 o 
  -1   4  15      389.56      515.16     18.61 o 
   0   4  15     1385.09     1503.81     42.26 o 
   1   4  15      160.64      185.74     10.36 o 
   2   4  15      312.65      282.35     18.21 o 
   3   4  15       25.95       14.48     10.52 o 
   4   4  15       29.91       17.13     16.08 o 
   5   4  15      215.31      174.47     21.97 o 
   6   4  15      186.15      178.61     21.94 o 
   7   4  15        5.51       -9.39     14.44 o 
   8   4  15       85.03      101.25     34.46 o 
  -9   5  15       24.19       15.91     17.67 o 
  -8   5  15      231.50      261.12     27.24 o 
  -7   5  15      145.27      124.82     20.94 o 
  -6   5  15      207.35      236.17     22.01 o 
  -5   5  15       37.10       31.36     13.72 o 
  -4   5  15     1823.78     1929.32     85.08 o 
  -3   5  15      434.30      481.06     26.41 o 
  -2   5  15       78.40       99.00      9.39 o 
  -1   5  15      452.93      543.68     22.86 o 
   0   5  15     1227.41     1279.33     57.54 o 
   1   5  15      362.12      405.52     19.18 o 
   2   5  15      169.84      200.84     20.88 o 
   3   5  15     1018.68      882.52     43.94 o 
   4   5  15      323.07      274.27     23.50 o 
   5   5  15       68.86       48.07     16.84 o 
   6   5  15       19.06        9.89     13.96 o 
   7   5  15      323.46      345.61     30.27 o 
   8   5  15      100.68      115.24     28.36 o 
  -9   6  15       12.62       -5.48     16.46 o 
  -8   6  15      512.28      534.54     37.38 o 
  -7   6  15      181.32      170.78     22.72 o 
  -6   6  15      263.58      301.05     23.98 o 
  -5   6  15      508.03      524.71     29.84 o 
  -4   6  15      693.73      771.37     36.24 o 
  -3   6  15      163.73      215.25     23.58 o 
  -2   6  15       75.30       87.21     16.73 o 
  -1   6  15     1084.94     1422.11     67.23 o 
   0   6  15       56.41       66.84     14.74 o 
   1   6  15       69.19       51.95     11.16 o 
   2   6  15       51.15       41.13     12.08 o 
   3   6  15      212.62      182.18     19.60 o 
   4   6  15      117.49      102.75     17.09 o 
   5   6  15       16.47       -0.04     13.45 o 
   6   6  15      311.76      311.13     28.57 o 
   7   6  15      113.13      123.59     22.23 o 
   8   6  15       15.54       10.98     28.22 o 
  -8   7  15        3.57      -17.56     16.88 o 
  -7   7  15      115.91       85.65     19.58 o 
  -6   7  15       17.33       -3.10     22.06 o 
  -5   7  15      270.33      332.42     24.54 o 
  -4   7  15     1749.41     1990.62     90.55 o 
  -3   7  15      668.38      817.68     52.65 o 
  -2   7  15      140.71      196.54     22.68 o 
  -1   7  15      179.94      218.61     20.48 o 
   0   7  15      738.69      862.40     38.36 o 
   1   7  15      419.77      492.06     27.01 o 
   2   7  15      401.51      363.58     25.68 o 
   3   7  15      433.15      382.75     27.24 o 
   4   7  15      607.52      526.36     33.32 o 
   5   7  15      144.36      141.24     20.83 o 
   6   7  15      124.96      112.54     20.75 o 
   7   7  15        0.89      -10.92     15.71 o 
  -7   8  15      158.58      203.22     28.33 o 
  -6   8  15      155.94      174.70     23.77 o 
  -5   8  15       74.24       31.92     16.03 o 
  -4   8  15      348.42      371.94     27.77 o 
  -3   8  15       95.20      123.47     19.41 o 
  -2   8  15      202.46      300.52     25.04 o 
  -1   8  15      107.96      146.62     15.99 o 
   0   8  15       98.32       86.42     17.66 o 
   1   8  15       17.83       13.85     10.71 o 
   2   8  15      118.55      105.19     20.54 o 
   3   8  15      113.34       91.89     16.09 o 
   4   8  15       25.89       35.73     14.92 o 
   5   8  15      174.04      163.46     24.06 o 
   6   8  15       96.61       62.39     19.48 o 
  -6   9  15       13.20        7.60     15.32 o 
  -5   9  15       26.08       53.16     24.73 o 
  -4   9  15      202.60      222.60     24.35 o 
  -3   9  15      135.12      180.57     18.18 o 
  -2   9  15        4.56       11.48     13.14 o 
  -1   9  15        2.80        9.72     20.53 o 
   0   9  15       84.87      116.78     25.51 o 
   1   9  15       72.63       85.63     14.51 o 
   2   9  15        1.73       14.16     11.41 o 
   3   9  15        0.37       -3.90     12.29 o 
   4   9  15      285.20      236.22     25.76 o 
   5   9  15      307.99      278.80     27.18 o 
  -5  10  15       16.50        6.07     23.79 o 
  -4  10  15       15.16       43.13     17.21 o 
  -3  10  15      369.55      470.91     28.30 o 
  -2  10  15      123.49      157.16     28.32 o 
  -1  10  15        0.02       -2.60     21.03 o 
   0  10  15      258.74      322.64     24.38 o 
   1  10  15      397.80      389.12     26.78 o 
   2  10  15       39.80       68.28     19.72 o 
   3  10  15       10.72       30.22     14.83 o 
   4  10  15      315.32      302.08     28.99 o 
  -4  11  15        2.59       19.23     21.09 o 
  -3  11  15      123.47      196.49     29.74 o 
  -2  11  15       77.92       79.43     29.84 o 
  -1  11  15        0.09       22.36     22.62 o 
   0  11  15       53.68       75.16     17.22 o 
   1  11  15        0.25        8.08     24.57 o 
   2  11  15      193.64      190.08     21.88 o 
 -10   0  16       31.90       -9.48     26.74 o 
  -9   0  16       14.68      -36.57     24.34 o 
  -8   0  16      378.12      419.43     79.71 o 
  -7   0  16      106.40      113.00     16.48 o 
  -6   0  16      346.16      363.53     24.70 o 
  -5   0  16      683.63      591.37     30.98 o 
  -4   0  16      586.91      570.29     29.33 o 
  -3   0  16      173.96      155.14     14.64 o 
  -2   0  16     2616.69     2518.61     87.68 o 
  -1   0  16       22.89       20.35      8.38 o 
   0   0  16       34.82       31.32      9.70 o 
   1   0  16      125.46      118.52     12.35 o 
   2   0  16       22.05       16.36      9.21 o 
   3   0  16      617.21      571.83     36.07 o 
   4   0  16        0.09       -5.98      9.99 o 
   5   0  16      864.59      849.48     47.18 o 
   6   0  16       50.85       57.62     49.10 o 
   7   0  16      400.91      618.47     99.63 o 
   8   0  16      245.72      500.64    100.29 o 
   9   0  16      180.98      281.59     95.70 o 
 -10   1  16        0.01       -8.93     15.21 o 
  -9   1  16       39.59       38.92     15.36 o 
  -8   1  16       21.20       19.78     11.95 o 
  -7   1  16        0.65       -6.45      9.11 o 
  -6   1  16      259.40      265.20     17.53 o 
  -5   1  16       21.76       28.37      7.85 o 
  -4   1  16        6.56        4.98      6.24 o 
  -3   1  16      367.20      340.39     17.04 o 
  -2   1  16        4.76       -8.49      5.52 o 
  -1   1  16       54.92       74.40      9.06 o 
   0   1  16      136.42      147.79     10.69 o 
   1   1  16     1889.30     1795.56     52.83 o 
   2   1  16     1530.25     1457.80     40.37 o 
   3   1  16        7.48       10.36      6.76 o 
   4   1  16       30.93       24.10      9.91 o 
   5   1  16       53.75       42.55     13.68 o 
   6   1  16      324.70      361.80     31.06 o 
   7   1  16      342.00      394.57     58.53 o 
   8   1  16        3.42       87.78     47.11 o 
   9   1  16        1.94       22.76     55.48 o 
 -10   2  16      289.17      432.03     36.81 o 
  -9   2  16        6.04      -15.16     13.57 o 
  -8   2  16      145.59      127.03     20.17 o 
  -7   2  16        0.11       -2.87      6.42 o 
  -6   2  16     1420.17     1329.77     53.00 o 
  -5   2  16        2.01        2.72      6.96 o 
  -4   2  16       62.33       57.23      8.97 o 
  -3   2  16      133.76      104.11     10.17 o 
  -2   2  16     1885.06     1828.20     51.57 o 
  -1   2  16      115.38      128.47      9.37 o 
   0   2  16      934.13      935.46     28.40 o 
   1   2  16        2.86       -9.95      5.67 o 
   2   2  16      535.43      569.22     20.72 o 
   3   2  16      710.30      666.19     21.86 o 
   4   2  16      155.73      159.78     13.16 o 
   5   2  16        0.17       -8.74     11.19 o 
   6   2  16        0.33      -19.00     11.14 o 
   7   2  16      432.17      644.02    102.55 o 
   8   2  16      201.61      273.65     78.37 o 
   9   2  16       22.38       22.40     54.24 o 
 -10   3  16       33.57       22.00     20.38 o 
  -9   3  16       37.23       51.40     20.14 o 
  -8   3  16      330.80      316.06     29.64 o 
  -7   3  16      431.44      395.20     23.49 o 
  -6   3  16       40.85       33.08     11.12 o 
  -5   3  16      305.79      274.02     18.38 o 
  -4   3  16      207.31      193.76     14.63 o 
  -3   3  16       53.95       49.86      7.82 o 
  -2   3  16      205.46      242.25     15.58 o 
  -1   3  16      213.09      230.43     12.23 o 
   0   3  16        0.31       -2.29      6.24 o 
   1   3  16       14.17       15.01      5.85 o 
   2   3  16      116.14       87.36      8.07 o 
   3   3  16      316.42      348.73     19.34 o 
   4   3  16      228.68      223.49     16.92 o 
   5   3  16      432.73      451.17     26.03 o 
   6   3  16        3.16      -19.23     11.82 o 
   7   3  16       36.78       28.12     22.84 o 
   8   3  16        7.31       58.62     65.55 o 
  -9   4  16      188.54      256.21     29.11 o 
  -8   4  16       59.03       40.60     18.24 o 
  -7   4  16      729.52      745.40     37.98 o 
  -6   4  16       48.46       27.40     13.74 o 
  -5   4  16     1053.82      997.39     37.24 o 
  -4   4  16        2.25       -3.20      8.85 o 
  -3   4  16      403.73      450.82     18.39 o 
  -2   4  16      515.19      586.80     20.67 o 
  -1   4  16     6659.17     7921.58    180.73 o 
   0   4  16      308.47      285.46     17.41 o 
   1   4  16      664.87      641.80     21.15 o 
   2   4  16     1013.89      924.17     37.36 o 
   3   4  16      671.94      653.53     30.58 o 
   4   4  16       44.46       23.17     12.64 o 
   5   4  16      396.86      405.47     26.58 o 
   6   4  16       18.82       12.27     14.15 o 
   7   4  16       17.79       20.61     14.57 o 
   8   4  16      183.47      210.79     39.53 o 
  -9   5  16       33.08       13.87     18.03 o 
  -8   5  16      420.31      437.26     34.01 o 
  -7   5  16       21.64        4.68     15.54 o 
  -6   5  16       45.72       44.41     15.79 o 
  -5   5  16      415.01      387.32     25.72 o 
  -4   5  16      560.43      576.55     31.02 o 
  -3   5  16        3.46      -19.96      9.98 o 
  -2   5  16      516.58      636.78     26.12 o 
  -1   5  16     2454.65     3121.84    131.32 o 
   0   5  16        2.98       27.87     21.27 o 
   1   5  16       19.64        9.73      9.30 o 
   2   5  16       48.28       39.98     11.95 o 
   3   5  16      470.70      429.39     26.60 o 
   4   5  16      115.60      108.86     16.96 o 
   5   5  16       45.99       30.45     19.14 o 
   6   5  16       26.61       -8.80     14.99 o 
   7   5  16      371.10      442.29     34.93 o 
   8   5  16      108.39      115.99     24.51 o 
  -8   6  16      272.42      286.12     28.70 o 
  -7   6  16       89.75       79.16     19.38 o 
  -6   6  16      798.34      701.18     35.99 o 
  -5   6  16       77.00      104.95     17.35 o 
  -4   6  16        4.09        0.95     12.31 o 
  -3   6  16       34.88       30.07     14.71 o 
  -2   6  16       61.64       53.73     15.05 o 
  -1   6  16        3.95       -0.76      8.26 o 
   0   6  16       41.64       36.76      8.88 o 
   1   6  16       86.04       68.61     12.33 o 
   2   6  16      285.74      275.16     21.20 o 
   3   6  16      952.29      865.82     43.92 o 
   4   6  16        0.27        3.50     11.88 o 
   5   6  16       33.29       -1.81     13.71 o 
   6   6  16      262.21      311.65     28.74 o 
   7   6  16      222.93      257.77     27.97 o 
  -8   7  16      346.30      336.07     31.02 o 
  -7   7  16        8.35       13.29     16.01 o 
  -6   7  16       37.28       28.89     16.21 o 
  -5   7  16      156.62      167.48     20.93 o 
  -4   7  16      400.93      497.63     31.83 o 
  -3   7  16      332.80      484.03     31.03 o 
  -2   7  16       13.15        5.53     14.52 o 
  -1   7  16       94.95      108.17     16.70 o 
   0   7  16      245.12      260.73     21.66 o 
   1   7  16      677.69      619.94     32.07 o 
   2   7  16      454.05      425.96     26.11 o 
   3   7  16        4.67      -19.38     10.03 o 
   4   7  16        2.03       10.92     12.49 o 
   5   7  16      714.89      629.17     38.74 o 
   6   7  16       77.38       81.45     30.35 o 
   7   7  16        1.05       -5.50     16.23 o 
  -7   8  16        2.36        0.19     15.06 o 
  -6   8  16      306.96      327.08     30.42 o 
  -5   8  16       94.48      131.13     20.24 o 
  -4   8  16       36.82        6.62     14.76 o 
  -3   8  16      586.27      715.89     53.93 o 
  -2   8  16      144.40      232.21     22.12 o 
  -1   8  16       94.41      132.06     33.16 o 
   0   8  16       31.47       34.88     13.00 o 
   1   8  16        3.09       -0.46      9.75 o 
   2   8  16      738.76      637.81     36.31 o 
   3   8  16      259.94      265.67     23.48 o 
   4   8  16       16.85       13.95     13.19 o 
   5   8  16       23.05        3.84     14.78 o 
   6   8  16       59.75       80.49     26.75 o 
  -6   9  16        1.21       27.78     17.51 o 
  -5   9  16      126.64      120.59     21.85 o 
  -4   9  16      165.21      202.79     23.57 o 
  -3   9  16      248.92      329.99     27.16 o 
  -2   9  16        0.71       -8.51     11.71 o 
  -1   9  16       78.68      102.30     25.96 o 
   0   9  16      119.44      125.11     14.07 o 
   1   9  16      120.53      144.55     18.31 o 
   2   9  16       29.31       23.41     25.61 o 
   3   9  16        6.45        3.73     12.13 o 
   4   9  16       35.94       48.81     19.77 o 
   5   9  16      127.52      163.71     22.46 o 
  -5  10  16       21.12       14.40     14.74 o 
  -4  10  16       20.65       21.15     18.40 o 
  -3  10  16       54.13       61.72     16.24 o 
  -2  10  16       83.12       84.89     25.82 o 
  -1  10  16      148.81      212.71     31.98 o 
   0  10  16      325.30      367.27     28.74 o 
   1  10  16      432.14      420.67     39.49 o 
   2  10  16       17.37       19.39     12.94 o 
   3  10  16      130.48      127.00     18.90 o 
   4  10  16      171.26      186.40     32.22 o 
  -3  11  16      254.78      370.58     38.41 o 
  -2  11  16      258.36      337.95     37.79 o 
  -1  11  16       22.09       61.20     25.24 o 
   0  11  16       46.21       66.16     14.75 o 
   1  11  16       46.47       81.02     21.12 o 
   2  11  16      277.34      315.51     51.19 o 
 -10   1  17       26.88       18.52     21.22 o 
  -9   1  17        4.37       -8.14     13.71 o 
  -8   1  17      374.15      406.78     26.83 o 
  -7   1  17      209.06      218.92     18.32 o 
  -6   1  17      325.18      298.66     16.27 o 
  -5   1  17      357.97      349.39     16.82 o 
  -4   1  17       65.67       44.30      8.12 o 
  -3   1  17      356.20      313.50     14.60 o 
  -2   1  17      167.01      175.54     11.12 o 
  -1   1  17        8.20       -2.05      5.44 o 
   0   1  17     1199.48     1158.79     33.54 o 
   1   1  17      199.94      203.93     13.03 o 
   2   1  17      200.32      182.80     11.61 o 
   3   1  17       31.69       37.70      8.22 o 
   4   1  17        4.72        0.41     10.73 o 
   5   1  17      891.09      915.24     35.71 o 
   6   1  17      550.23      563.79     40.45 o 
   7   1  17        5.84       57.53     41.74 o 
   8   1  17        0.03       19.63     46.03 o 
 -10   2  17        5.70       -0.89     19.90 o 
  -9   2  17        4.54        3.57     11.87 o 
  -8   2  17       70.54       50.04     29.97 o 
  -7   2  17       40.35       29.70      9.62 o 
  -6   2  17      100.32      117.73     13.76 o 
  -5   2  17       40.24       31.11      7.77 o 
  -4   2  17       13.45        9.31      6.17 o 
  -3   2  17      416.26      389.28     22.72 o 
  -2   2  17       58.73       39.85      6.41 o 
  -1   2  17      172.65      181.81     11.20 o 
   0   2  17      197.85      193.45     10.87 o 
   1   2  17        0.09       -6.27      6.94 o 
   2   2  17        0.04       -2.80      5.63 o 
   3   2  17      240.40      237.59     14.60 o 
   4   2  17       52.62       33.11     11.27 o 
   5   2  17       61.51       74.28     14.82 o 
   6   2  17        3.49       -1.30     10.54 o 
   7   2  17      248.05      345.56     78.50 o 
   8   2  17        6.08        5.00     40.72 o 
  -9   3  17       55.07       62.10     28.36 o 
  -8   3  17     1232.99     1333.36     62.42 o 
  -7   3  17       84.54       61.51     13.89 o 
  -6   3  17       41.01       34.49     11.52 o 
  -5   3  17      107.76       96.82     13.29 o 
  -4   3  17       55.50       46.97      8.41 o 
  -3   3  17      433.66      369.76     17.56 o 
  -2   3  17       33.49       21.37      7.72 o 
  -1   3  17       36.88       31.00      7.09 o 
   0   3  17       83.88       79.00      8.22 o 
   1   3  17      887.69      856.67     25.93 o 
   2   3  17      431.14      416.14     18.75 o 
   3   3  17       23.12       13.40      9.53 o 
   4   3  17      622.58      566.04     26.60 o 
   5   3  17      226.43      226.92     19.19 o 
   6   3  17      183.41      193.33     21.07 o 
   7   3  17       26.62       30.36     22.49 o 
   8   3  17       15.93       58.37     68.31 o 
  -9   4  17      520.27      621.77     41.77 o 
  -8   4  17        0.05       -3.76     21.56 o 
  -7   4  17        0.96      -10.63     13.44 o 
  -6   4  17      154.34      170.45     19.67 o 
  -5   4  17       57.23       46.77     11.68 o 
  -4   4  17      240.10      246.58     17.86 o 
  -3   4  17       57.80       54.76      9.08 o 
  -2   4  17      108.81      132.55     10.42 o 
  -1   4  17     1401.33     1529.53     43.56 o 
   0   4  17     1877.80     2006.95     50.99 o 
   1   4  17      131.42      117.23     10.86 o 
   2   4  17      119.45      112.19     14.16 o 
   3   4  17      263.68      282.35     20.41 o 
   4   4  17      148.72      125.49     17.34 o 
   5   4  17        0.01        6.59     12.28 o 
   6   4  17       53.40       63.77     16.61 o 
   7   4  17       16.71       42.14     16.49 o 
   8   4  17       56.58      132.03     70.48 o 
  -9   5  17      109.80      110.55     24.13 o 
  -8   5  17      237.29      286.40     29.08 o 
  -7   5  17       14.03       -7.96     15.00 o 
  -6   5  17       47.26       47.22     15.64 o 
  -5   5  17      235.05      225.97     20.96 o 
  -4   5  17        9.00       -7.96     11.64 o 
  -3   5  17      225.49      265.87     15.82 o 
  -2   5  17      877.30     1017.80     47.81 o 
  -1   5  17      114.78      148.76     12.16 o 
   0   5  17      255.30      237.14     15.25 o 
   1   5  17      330.47      308.54     20.21 o 
   2   5  17     1203.14     1121.29     49.19 o 
   3   5  17       45.77       46.09     12.87 o 
   4   5  17      803.81      683.58     35.12 o 
   5   5  17        2.42        7.06     12.02 o 
   6   5  17       10.92       17.04     14.72 o 
   7   5  17      107.70      141.81     21.29 o 
   8   5  17       13.71       10.22     17.83 o 
  -8   6  17       15.70       16.22     17.63 o 
  -7   6  17        6.43      -10.03     13.81 o 
  -6   6  17      137.50      148.44     20.09 o 
  -5   6  17      166.66      138.27     18.98 o 
  -4   6  17        8.29      -22.97     11.49 o 
  -3   6  17       30.20        8.11     13.28 o 
  -2   6  17        8.05        4.89      6.93 o 
  -1   6  17      370.46      469.17     29.33 o 
   0   6  17      529.23      547.23     28.65 o 
   1   6  17      570.28      530.77     29.09 o 
   2   6  17       36.47       16.10     11.78 o 
   3   6  17      482.99      427.03     35.69 o 
   4   6  17      645.61      636.73     50.15 o 
   5   6  17       19.68        7.29     15.34 o 
   6   6  17        5.44       -6.34     14.57 o 
   7   6  17        5.29       -6.46     16.88 o 
  -8   7  17      156.26      147.24     31.07 o 
  -7   7  17       68.15       82.86     24.47 o 
  -6   7  17      525.38      526.14     37.94 o 
  -5   7  17      436.18      460.47     31.36 o 
  -4   7  17       26.97       55.94     16.22 o 
  -3   7  17     1081.43     1424.42     70.77 o 
  -2   7  17      478.27      574.96     33.12 o 
  -1   7  17      416.77      537.94     24.10 o 
   0   7  17      759.06      801.98     39.05 o 
   1   7  17     1205.95     1101.12     46.98 o 
   2   7  17       66.31       90.78     14.52 o 
   3   7  17      141.53      135.17     17.28 o 
   4   7  17       20.35       -4.35     11.58 o 
   5   7  17       32.58       29.35     15.90 o 
   6   7  17       29.95       31.40     17.14 o 
  -7   8  17       38.02       56.67     19.27 o 
  -6   8  17      117.04      147.15     22.83 o 
  -5   8  17      244.59      309.29     26.97 o 
  -4   8  17       80.09       86.26     18.57 o 
  -3   8  17      372.51      492.29     35.26 o 
  -2   8  17      172.49      220.51     22.31 o 
  -1   8  17        4.03       -9.52     18.95 o 
   0   8  17       15.90       11.10     10.08 o 
   1   8  17      731.92      701.25     35.08 o 
   2   8  17       25.59        7.71     20.86 o 
   3   8  17        4.28        1.74     11.45 o 
   4   8  17      622.17      650.88     38.63 o 
   5   8  17      446.39      442.87     33.40 o 
   6   8  17      188.72      174.28     24.70 o 
  -6   9  17        5.64       -1.95     16.37 o 
  -5   9  17       12.77       15.79     29.00 o 
  -4   9  17       24.64       25.57     18.06 o 
  -3   9  17      527.43      663.59     47.82 o 
  -2   9  17       68.25      107.83     26.45 o 
  -1   9  17       26.20        3.60     21.54 o 
   0   9  17        2.46       16.29     10.06 o 
   1   9  17      228.75      211.47     19.34 o 
   2   9  17      228.82      218.96     20.39 o 
   3   9  17       48.16       53.04     16.20 o 
   4   9  17       25.90       38.83     15.48 o 
   5   9  17       40.44       18.95     16.08 o 
  -5  10  17       43.42       54.55     20.64 o 
  -4  10  17      233.43      316.49     23.85 o 
  -3  10  17      458.16      538.08     35.53 o 
  -2  10  17       10.23       46.96     24.05 o 
  -1  10  17      212.77      220.43     32.41 o 
   0  10  17       20.12       29.05     21.75 o 
   1  10  17      286.46      284.94     29.17 o 
   2  10  17       15.85       22.65     13.08 o 
   3  10  17        9.40       17.43     15.78 o 
  -2  11  17       12.07       34.75     25.04 o 
  -1  11  17       32.03       87.93     26.92 o 
   0  11  17        0.10       17.79     13.63 o 
   1  11  17       19.09       22.10     16.77 o 
 -10   0  18       47.59        8.46     18.88 o 
  -9   0  18        1.41       -1.70     14.71 o 
  -8   0  18      470.92      545.87     37.55 o 
  -7   0  18      608.10      587.55     33.89 o 
  -6   0  18       16.41       -3.20     10.96 o 
  -5   0  18      340.99      317.83     27.28 o 
  -4   0  18      460.70      444.26     31.62 o 
  -3   0  18      607.73      566.10     29.33 o 
  -2   0  18     1089.30     1089.15     44.72 o 
  -1   0  18      604.52      564.81     28.64 o 
   0   0  18       15.69        5.30      8.93 o 
   1   0  18     1448.34     1322.64     50.63 o 
   2   0  18      235.29      216.25     17.29 o 
   3   0  18        0.61       -5.48      6.15 o 
   4   0  18      326.41      293.60     21.32 o 
   5   0  18     5732.58     5664.38    223.39 o 
   6   0  18      426.22      468.65     80.00 o 
   7   0  18       69.39      182.88     68.31 o 
   8   0  18        0.83       82.67     68.89 o 
 -10   1  18       51.42       54.29     17.93 o 
  -9   1  18       41.03       55.61     16.15 o 
  -8   1  18      208.25      231.62     20.50 o 
  -7   1  18       35.38       20.49     10.01 o 
  -6   1  18        0.18       -9.62      6.79 o 
  -5   1  18      915.40      876.44     28.77 o 
  -4   1  18       16.62       13.59      7.21 o 
  -3   1  18      317.68      292.33     14.56 o 
  -2   1  18      522.84      536.28     19.91 o 
  -1   1  18       34.93       43.44      7.48 o 
   0   1  18       48.91       56.61      7.80 o 
   1   1  18        8.67       23.26     26.57 o 
   2   1  18      184.72      180.59     11.80 o 
   3   1  18       94.53       79.60      9.47 o 
   4   1  18      117.68      104.63     12.35 o 
   5   1  18       59.29       46.22     12.72 o 
   6   1  18       25.65        6.21     13.37 o 
   7   1  18       50.33      114.55     45.05 o 
   8   1  18       15.92       17.59     46.39 o 
  -9   2  18       59.18       26.85     15.20 o 
  -8   2  18      230.61      287.94     26.52 o 
  -7   2  18      948.24      873.72     53.54 o 
  -6   2  18      176.83      169.30     13.62 o 
  -5   2  18        0.06       -2.69      6.81 o 
  -4   2  18      643.06      553.24     20.97 o 
  -3   2  18      456.62      401.95     19.02 o 
  -2   2  18      122.73       80.08     10.51 o 
  -1   2  18       44.55       36.56     10.87 o 
   0   2  18     2573.08     2483.65     61.46 o 
   1   2  18       19.67       16.94      6.01 o 
   2   2  18      590.88      539.15     19.56 o 
   3   2  18      875.84      845.04     29.45 o 
   4   2  18      178.99      175.76     16.24 o 
   5   2  18     1062.59     1097.66     45.27 o 
   6   2  18       34.14       21.42     11.27 o 
   7   2  18       38.09       73.01     26.03 o 
   8   2  18       10.97       54.84     33.45 o 
  -9   3  18       72.70       77.85     22.37 o 
  -8   3  18       51.47       60.59     17.69 o 
  -7   3  18        2.31       -3.19     10.89 o 
  -6   3  18      291.17      277.04     19.89 o 
  -5   3  18        1.54      -13.45      6.72 o 
  -4   3  18        2.24      -13.78      8.26 o 
  -3   3  18      152.02      144.34     11.33 o 
  -2   3  18     1872.09     1842.58     48.42 o 
  -1   3  18        4.79        4.56      6.70 o 
   0   3  18       40.04       36.89      7.23 o 
   1   3  18        0.05       -3.42      5.69 o 
   2   3  18        0.46       -5.45      7.10 o 
   3   3  18      202.07      192.80     16.31 o 
   4   3  18      185.68      174.92     16.22 o 
   5   3  18       46.93       55.83     14.95 o 
   6   3  18      101.56       95.30     19.15 o 
   7   3  18       15.41        7.92     22.71 o 
   8   3  18        7.76        4.26     61.55 o 
  -9   4  18       52.52       31.80     20.57 o 
  -8   4  18        0.38      -20.32     15.75 o 
  -7   4  18      305.79      327.34     26.36 o 
  -6   4  18     1605.07     1501.74     58.56 o 
  -5   4  18      479.58      492.02     25.18 o 
  -4   4  18      659.78      585.11     23.08 o 
  -3   4  18     1871.76     1949.68     51.34 o 
  -2   4  18      347.69      369.07     16.53 o 
  -1   4  18      769.05      858.78     28.66 o 
   0   4  18     1692.45     1693.35     44.84 o 
   1   4  18      491.26      468.47     21.09 o 
   2   4  18        9.06       -1.84      9.56 o 
   3   4  18      293.26      303.76     21.43 o 
   4   4  18      371.86      364.15     25.39 o 
   5   4  18        2.10       -0.94     15.03 o 
   6   4  18        0.05        0.08     13.20 o 
   7   4  18       21.16       11.73     14.87 o 
   8   4  18      283.65      426.73     93.28 o 
  -9   5  18       36.83       42.08     20.62 o 
  -8   5  18        7.16        6.64     17.08 o 
  -7   5  18        2.70      -28.62     14.31 o 
  -6   5  18       77.43       67.59     17.23 o 
  -5   5  18      127.06      129.06     22.89 o 
  -4   5  18      533.06      534.69     30.02 o 
  -3   5  18      356.58      371.67     20.52 o 
  -2   5  18      832.19     1027.71     43.16 o 
  -1   5  18       62.51       47.21      9.46 o 
   0   5  18      398.75      440.48     21.07 o 
   1   5  18      124.85       93.27     18.97 o 
   2   5  18      230.88      227.50     18.87 o 
   3   5  18      119.23       63.76     14.73 o 
   4   5  18        0.66       -1.45     11.35 o 
   5   5  18      110.07      127.00     17.86 o 
   6   5  18       66.03       79.91     17.54 o 
   7   5  18       52.00       73.01     18.86 o 
  -8   6  18       12.89        5.37     17.16 o 
  -7   6  18       54.51       32.62     17.87 o 
  -6   6  18        9.66        7.22     14.16 o 
  -5   6  18       31.91       40.61     16.90 o 
  -4   6  18      968.42     1065.88     49.52 o 
  -3   6  18       94.44       96.65     11.64 o 
  -2   6  18        1.26       -9.21      7.09 o 
  -1   6  18        8.01        3.33     11.62 o 
   0   6  18     1455.95     1564.25     60.95 o 
   1   6  18        0.15       -4.25      9.46 o 
   2   6  18      140.97      153.71     17.17 o 
   3   6  18       43.79       43.60     13.60 o 
   4   6  18       22.06        7.61     12.25 o 
   5   6  18      474.46      443.36     39.08 o 
   6   6  18      126.74      158.41     24.93 o 
   7   6  18      504.88      567.49     56.72 o 
  -7   7  18       29.28       31.92     19.51 o 
  -6   7  18      291.77      299.59     29.82 o 
  -5   7  18       11.38       10.04     14.51 o 
  -4   7  18      129.72      159.99     21.08 o 
  -3   7  18      144.00      186.89     22.24 o 
  -2   7  18       41.60       41.58      8.90 o 
  -1   7  18       16.34       19.34      8.72 o 
   0   7  18      752.35      871.92     47.65 o 
   1   7  18      291.10      318.79     22.88 o 
   2   7  18        0.65       -5.04      9.74 o 
   3   7  18        1.07      -13.42     10.60 o 
   4   7  18       54.39       65.27     23.84 o 
   5   7  18      124.16      127.87     20.66 o 
   6   7  18       17.11       27.86     16.50 o 
  -7   8  18       54.22       65.45     20.66 o 
  -6   8  18       88.88      101.12     21.48 o 
  -5   8  18      287.33      343.11     28.70 o 
  -4   8  18        4.85        1.76     14.40 o 
  -3   8  18      201.39      259.57     27.03 o 
  -2   8  18        5.55        2.99     15.00 o 
  -1   8  18      140.34      150.27     17.33 o 
   0   8  18       76.90       86.79     13.39 o 
   1   8  18       63.33       90.57     14.14 o 
   2   8  18       71.09       81.77     14.75 o 
   3   8  18      219.05      211.67     20.98 o 
   4   8  18       59.52       72.45     18.43 o 
   5   8  18      281.22      258.70     31.69 o 
  -6   9  18      368.26      413.71     35.58 o 
  -5   9  18      108.19      159.26     31.97 o 
  -4   9  18        1.56        6.89     16.37 o 
  -3   9  18        0.53       -7.89     14.12 o 
  -2   9  18      424.26      508.03     53.59 o 
  -1   9  18        0.05        8.21     22.32 o 
   0   9  18        0.12       -0.78      9.60 o 
   1   9  18        8.58       12.74     11.18 o 
   2   9  18        0.09       -7.97     10.56 o 
   3   9  18      408.46      492.37     45.31 o 
   4   9  18       24.65       30.51     21.11 o 
  -4  10  18        4.25       14.44     14.72 o 
  -3  10  18       33.43       30.74     23.91 o 
  -2  10  18      405.53      559.74     45.40 o 
  -1  10  18      140.16      212.94     32.76 o 
   0  10  18      472.93      510.94     35.99 o 
   1  10  18        0.35        5.34     10.57 o 
   2  10  18        0.30        2.26     11.42 o 
   3  10  18       10.13       41.08     14.13 o 
  -1  11  18       72.27      111.10     28.74 o 
   0  11  18        4.12       19.09     19.47 o 
  -9   1  19      316.00      373.06     23.44 o 
  -8   1  19       17.39       14.47     10.53 o 
  -7   1  19      963.35      956.07     34.07 o 
  -6   1  19        6.59        9.15      8.06 o 
  -5   1  19      258.89      267.80     15.95 o 
  -4   1  19      109.66       87.33     10.00 o 
  -3   1  19      447.34      415.64     17.76 o 
  -2   1  19      921.14      876.96     27.48 o 
  -1   1  19     2624.72     2745.94     68.37 o 
   0   1  19       40.76       77.02     13.64 o 
   1   1  19       26.37       39.83     12.63 o 
   2   1  19       21.93        5.63      7.25 o 
   3   1  19      198.98      174.59     12.31 o 
   4   1  19      359.92      359.00     19.59 o 
   5   1  19      853.09      815.16     38.05 o 
   6   1  19      846.43      958.52     69.45 o 
   7   1  19       33.32       81.84     43.48 o 
   8   1  19      294.86      591.44     75.76 o 
  -9   2  19        0.16      -17.74     17.42 o 
  -8   2  19        5.21        4.50     11.09 o 
  -7   2  19      182.40      209.51     15.74 o 
  -6   2  19       76.15       90.89     11.22 o 
  -5   2  19        5.90       -4.07      7.17 o 
  -4   2  19      153.67      143.24     11.56 o 
  -3   2  19     2722.72     2455.73     68.28 o 
  -2   2  19       99.20       94.67     11.14 o 
  -1   2  19     1698.47     1797.60     47.77 o 
   0   2  19      154.83      219.46     15.08 o 
   1   2  19      496.45      439.59     17.50 o 
   2   2  19      128.66      119.96      9.89 o 
   3   2  19      136.23      137.51     12.95 o 
   4   2  19      115.67      101.24     13.79 o 
   5   2  19     1338.67     1273.32     49.29 o 
   6   2  19        7.22        9.03     13.89 o 
   7   2  19       88.08      150.60     40.54 o 
   8   2  19       26.66      118.50     74.91 o 
  -9   3  19      218.42      239.10     29.11 o 
  -8   3  19       40.28       58.91     18.02 o 
  -7   3  19       43.22       64.36     13.64 o 
  -6   3  19       25.78       24.29     11.69 o 
  -5   3  19       39.69       24.08      8.81 o 
  -4   3  19     1042.72      960.33     30.62 o 
  -3   3  19       30.00       17.10      7.47 o 
  -2   3  19      499.91      457.76     19.09 o 
  -1   3  19     1779.16     1820.85     56.89 o 
   0   3  19      979.14      963.60     29.53 o 
   1   3  19       44.32       37.32      7.45 o 
   2   3  19     1714.77     1589.90     46.91 o 
   3   3  19      419.10      372.92     21.44 o 
   4   3  19       13.67        9.51     12.18 o 
   5   3  19       78.14       62.45     15.72 o 
   6   3  19        0.49        3.38     13.50 o 
   7   3  19       17.72        2.44     13.96 o 
   8   3  19        0.10       12.44     63.55 o 
  -9   4  19        1.06       -8.15     18.20 o 
  -8   4  19       12.14      -16.78     17.42 o 
  -7   4  19        0.36      -18.84     14.14 o 
  -6   4  19      973.10      960.99     43.35 o 
  -5   4  19       42.23       29.92     10.11 o 
  -4   4  19      515.09      532.05     22.20 o 
  -3   4  19     1205.12     1167.45     34.82 o 
  -2   4  19     1395.70     1492.31     41.88 o 
  -1   4  19      142.63      147.52     12.02 o 
   0   4  19      843.99      868.18     29.02 o 
   1   4  19      323.05      346.36     22.36 o 
   2   4  19       35.86       13.27     13.58 o 
   3   4  19      606.94      559.93     29.18 o 
   4   4  19      428.85      417.14     27.10 o 
   5   4  19       86.17       62.71     15.19 o 
   6   4  19        5.59       -5.55     12.86 o 
   7   4  19        1.16       -4.00     23.71 o 
  -8   5  19      152.39      182.37     26.13 o 
  -7   5  19       43.16       19.91     16.01 o 
  -6   5  19      234.68      241.11     23.28 o 
  -5   5  19       48.89       34.95     14.34 o 
  -4   5  19     1607.37     1685.62     53.33 o 
  -3   5  19       73.90       93.66     11.31 o 
  -2   5  19      461.79      546.34     25.65 o 
  -1   5  19     1337.04     1359.93     44.58 o 
   0   5  19       34.97       25.84     10.68 o 
   1   5  19       32.19       13.95     10.43 o 
   2   5  19      224.47      227.31     25.96 o 
   3   5  19     1299.55     1157.09     49.35 o 
   4   5  19        0.74       -4.93     11.16 o 
   5   5  19       61.34       66.94     15.40 o 
   6   5  19       32.51       28.99     15.57 o 
   7   5  19      310.20      362.82     30.06 o 
  -8   6  19       45.15       12.76     31.43 o 
  -7   6  19        5.57       -3.98     15.00 o 
  -6   6  19      622.77      623.41     34.88 o 
  -5   6  19       17.81       22.07     14.68 o 
  -4   6  19      528.25      630.95     28.09 o 
  -3   6  19        0.04      -11.32      7.59 o 
  -2   6  19     2077.67     2639.34    193.66 o 
  -1   6  19        1.58       -5.76     12.51 o 
   0   6  19     2434.43     2482.72     89.84 o 
   1   6  19      208.86      196.26     21.33 o 
   2   6  19       31.13       36.85     13.03 o 
   3   6  19       52.17       50.95     15.69 o 
   4   6  19      419.83      349.08     26.24 o 
   5   6  19      223.13      185.62     27.40 o 
   6   6  19      433.27      453.01     31.37 o 
  -7   7  19        0.33       -4.66     15.04 o 
  -6   7  19       48.26       37.10     18.69 o 
  -5   7  19      563.24      610.76     36.88 o 
  -4   7  19     1343.31     1601.91     76.32 o 
  -3   7  19       44.18       38.97      9.81 o 
  -2   7  19       46.56       46.49      9.62 o 
  -1   7  19      404.03      524.72     28.47 o 
   0   7  19      152.14      167.39     17.33 o 
   1   7  19       68.45       83.53     14.42 o 
   2   7  19       14.59       17.27     10.98 o 
   3   7  19      312.02      297.49     23.95 o 
   4   7  19       18.12       27.35     15.27 o 
   5   7  19        5.01        5.60     15.80 o 
   6   7  19      203.03      265.66     25.85 o 
  -6   8  19      118.47       98.29     21.71 o 
  -5   8  19       59.87       78.88     18.49 o 
  -4   8  19      296.24      288.85     26.78 o 
  -3   8  19      373.25      458.88     34.68 o 
  -2   8  19       70.53       92.84     25.06 o 
  -1   8  19        0.07       11.31      9.51 o 
   0   8  19      414.37      405.23     25.73 o 
   1   8  19       71.15       84.73     23.67 o 
   2   8  19       19.62       21.42     13.05 o 
   3   8  19       98.51       80.42     16.72 o 
   4   8  19      118.55      120.21     18.33 o 
   5   8  19        6.53       26.74     24.50 o 
  -5   9  19        1.27       -4.38     15.36 o 
  -4   9  19      283.66      379.36     33.38 o 
  -3   9  19       70.67       88.23     19.21 o 
  -2   9  19        6.14       -2.22     21.29 o 
  -1   9  19       44.83       45.71     14.16 o 
   0   9  19        8.69        7.08     10.32 o 
   1   9  19       89.56       99.76     15.57 o 
   2   9  19        1.75        2.22     12.12 o 
   3   9  19       12.95       32.52     17.53 o 
   4   9  19      476.65      468.69     31.41 o 
  -4  10  19       50.59       59.82     18.79 o 
  -3  10  19      470.87      646.38     55.82 o 
  -2  10  19        2.61       51.82     25.84 o 
  -1  10  19      146.15      176.85     31.86 o 
   0  10  19       17.07       30.23     19.47 o 
   1  10  19       13.78       22.39     12.56 o 
   2  10  19      145.92      148.46     22.89 o 
  -9   0  20        7.70       23.51     18.85 o 
  -8   0  20      201.33      224.11     28.30 o 
  -7   0  20        5.97       22.98     13.25 o 
  -6   0  20       90.84       83.10     16.05 o 
  -5   0  20      961.25      956.03     43.75 o 
  -4   0  20      308.13      301.04     32.77 o 
  -3   0  20      946.40      918.42     41.17 o 
  -2   0  20       22.02       18.74      9.81 o 
  -1   0  20     4015.26     3894.39    133.14 o 
   0   0  20     3546.23     3306.30    113.31 o 
   1   0  20     6920.93     6568.62    215.95 o 
   2   0  20      199.31      183.36     19.09 o 
   3   0  20        8.23       -8.72      9.06 o 
   4   0  20      210.31      199.27     24.43 o 
   5   0  20      758.81      705.03     43.45 o 
   6   0  20      456.11      651.62     94.03 o 
   7   0  20      326.00      451.20     87.94 o 
   8   0  20       35.70       65.30     73.82 o 
  -9   1  20        7.69       -1.39     11.11 o 
  -8   1  20       37.06       26.82     12.72 o 
  -7   1  20      194.60      213.29     15.86 o 
  -6   1  20       18.84       15.59      9.03 o 
  -5   1  20       27.95       28.23      8.83 o 
  -4   1  20        0.05       -9.63      7.06 o 
  -3   1  20      638.01      629.29     22.89 o 
  -2   1  20     1735.52     1690.24     45.66 o 
  -1   1  20      198.67      229.95     13.52 o 
   0   1  20      219.90      205.80     12.92 o 
   1   1  20      532.49      477.67     21.83 o 
   2   1  20     1388.29     1205.81     36.12 o 
   3   1  20       75.24       75.93     11.83 o 
   4   1  20        2.64      -19.64     10.64 o 
   5   1  20        5.89       17.83     19.15 o 
   6   1  20       50.92      108.90     39.06 o 
   7   1  20      190.77      325.63     54.87 o 
   8   1  20        0.71       62.23     51.20 o 
  -9   2  20        0.76      -15.99     12.02 o 
  -8   2  20        1.93        3.05      9.27 o 
  -7   2  20      193.06      189.07     15.78 o 
  -6   2  20       53.76       61.73     12.28 o 
  -5   2  20       57.84       33.29      9.41 o 
  -4   2  20      203.67      179.26     13.01 o 
  -3   2  20      115.18      126.48     15.99 o 
  -2   2  20      919.55      843.19     30.62 o 
  -1   2  20      532.03      486.42     19.88 o 
   0   2  20      440.65      371.62     16.66 o 
   1   2  20      898.65      824.59     26.48 o 
   2   2  20      434.65      368.97     16.41 o 
   3   2  20       28.00       24.23      9.86 o 
   4   2  20      254.76      273.03     19.25 o 
   5   2  20      272.24      330.44     22.84 o 
   6   2  20      569.26      639.82     52.84 o 
   7   2  20      166.71      176.37     66.39 o 
   8   2  20       23.67       66.56     69.48 o 
  -9   3  20        0.30       -6.23     17.56 o 
  -8   3  20      253.06      278.97     26.83 o 
  -7   3  20     1604.27     1499.02     52.70 o 
  -6   3  20      706.30      669.17     28.24 o 
  -5   3  20       41.54       31.85     11.03 o 
  -4   3  20      870.48      832.30     28.53 o 
  -3   3  20      125.79      129.16     11.83 o 
  -2   3  20     4788.80     4971.27    117.65 o 
  -1   3  20     1404.09     1439.12     74.50 o 
   0   3  20        6.78       41.50     16.35 o 
   1   3  20        9.91       -2.60      6.37 o 
   2   3  20        5.79        2.29     10.22 o 
   3   3  20        5.65      -10.18     10.11 o 
   4   3  20      259.06      244.06     21.55 o 
   5   3  20       91.04       77.85     16.53 o 
   6   3  20        2.31      -18.67     11.94 o 
   7   3  20        1.83       77.58     55.53 o 
  -9   4  20       51.10       53.20     22.57 o 
  -8   4  20       51.58       54.05     21.15 o 
  -7   4  20      358.55      381.87     28.98 o 
  -6   4  20        0.11       -2.09     12.99 o 
  -5   4  20       42.92       24.29     10.25 o 
  -4   4  20      177.47      155.18     12.96 o 
  -3   4  20        0.83      -17.87      8.94 o 
  -2   4  20     1848.26     1941.30     52.06 o 
  -1   4  20      222.14      202.14     14.85 o 
   0   4  20        1.82      -14.41      7.35 o 
   1   4  20     1686.25     1605.18     58.29 o 
   2   4  20      420.45      387.56     24.14 o 
   3   4  20      680.77      608.90     30.66 o 
   4   4  20      100.89       98.18     16.80 o 
   5   4  20       44.82       48.96     15.20 o 
   6   4  20       20.34       17.37     14.19 o 
   7   4  20       24.69       24.84     20.39 o 
  -8   5  20      244.61      260.36     28.72 o 
  -7   5  20        0.29       -0.42     14.76 o 
  -6   5  20      145.64      147.86     20.19 o 
  -5   5  20       22.99       10.74     10.12 o 
  -4   5  20      315.17      379.72     20.63 o 
  -3   5  20      525.00      577.69     25.64 o 
  -2   5  20       15.49        2.00      8.95 o 
  -1   5  20        6.73        1.84      8.59 o 
   0   5  20     1504.09     1512.42     55.46 o 
   1   5  20      235.02      221.42     18.81 o 
   2   5  20      355.62      304.20     22.73 o 
   3   5  20        0.31        8.29     12.36 o 
   4   5  20      547.10      541.08     32.17 o 
   5   5  20      113.54      115.46     17.82 o 
   6   5  20       15.19       20.41     14.59 o 
   7   5  20       27.57       57.85     30.27 o 
  -8   6  20        4.95        2.04     17.30 o 
  -7   6  20      306.57      315.25     29.77 o 
  -6   6  20       59.18       60.90     17.59 o 
  -5   6  20      709.21      719.99     40.15 o 
  -4   6  20      158.64      215.51     16.92 o 
  -3   6  20      316.10      386.43     21.53 o 
  -2   6  20        1.49      -12.82      8.14 o 
  -1   6  20       50.61       37.11     10.60 o 
   0   6  20       35.77       44.93     12.96 o 
   1   6  20      149.07      134.46     16.43 o 
   2   6  20      717.68      639.12     34.33 o 
   3   6  20        1.27       17.56     12.46 o 
   4   6  20       54.35       45.23     15.46 o 
   5   6  20        9.69       15.63     14.26 o 
   6   6  20      384.48      394.50     38.49 o 
  -7   7  20        8.79       -1.29     16.02 o 
  -6   7  20       62.48       82.81     19.74 o 
  -5   7  20        0.12       -5.44     14.57 o 
  -4   7  20     1304.48     1632.77     62.51 o 
  -3   7  20       53.94       39.26     10.72 o 
  -2   7  20        4.94       -2.92      7.60 o 
  -1   7  20       38.08       66.71     13.15 o 
   0   7  20      656.37      675.60     34.93 o 
   1   7  20       43.19       25.32     14.55 o 
   2   7  20      317.35      303.98     23.85 o 
   3   7  20       28.44       11.07     18.33 o 
   4   7  20       29.62       42.50     14.68 o 
   5   7  20      987.71      896.13     53.28 o 
  -6   8  20      145.46      189.35     26.32 o 
  -5   8  20      485.64      619.61     38.09 o 
  -4   8  20        4.61        0.63     10.56 o 
  -3   8  20        1.99       12.42     16.15 o 
  -2   8  20       17.83       11.78      9.85 o 
  -1   8  20      285.09      359.33     24.88 o 
   0   8  20        0.08        4.49     10.63 o 
   1   8  20      347.85      325.95     24.21 o 
   2   8  20      156.53      145.69     21.83 o 
   3   8  20      334.24      370.28     27.04 o 
   4   8  20      209.77      222.08     22.70 o 
   5   8  20        8.55       42.48     18.63 o 
  -5   9  20       88.80       77.67     20.50 o 
  -4   9  20       81.61      104.48     22.65 o 
  -3   9  20      351.95      479.35     41.04 o 
  -2   9  20       39.12       32.29     24.06 o 
  -1   9  20       86.08       96.84     13.86 o 
   0   9  20        0.27      -13.17     10.42 o 
   1   9  20      115.85      132.63     25.61 o 
   2   9  20        6.22        2.22     12.12 o 
   3   9  20        0.39       -2.05     20.07 o 
  -3  10  20      145.21      196.31     31.15 o 
  -2  10  20        2.52       20.52     30.99 o 
  -1  10  20       56.27      124.35     28.84 o 
   0  10  20       18.09       36.97     26.64 o 
   1  10  20        7.89        2.76     13.39 o 
   2  10  20        0.05        5.17     15.50 o 
  -9   1  21       23.76       10.86     12.54 o 
  -8   1  21        0.24        7.33      9.87 o 
  -7   1  21      919.78      957.34     33.02 o 
  -6   1  21       72.58       70.66     11.25 o 
  -5   1  21       92.78      105.50     11.58 o 
  -4   1  21       47.50       42.71      9.72 o 
  -3   1  21     1103.09     1086.01     33.14 o 
  -2   1  21      186.72      174.26     12.57 o 
  -1   1  21      317.26      285.55     15.06 o 
   0   1  21      395.34      388.85     16.75 o 
   1   1  21      284.08      289.31     17.46 o 
   2   1  21       85.16       80.50      9.87 o 
   3   1  21      792.10      723.34     25.84 o 
   4   1  21      609.88      591.05     25.99 o 
   5   1  21       92.47      104.55     18.20 o 
   6   1  21     1267.56     1695.59    115.46 o 
   7   1  21       12.26       38.92     65.55 o 
  -9   2  21        1.43      -12.07     20.12 o 
  -8   2  21      194.19      188.27     16.73 o 
  -7   2  21       65.34       78.11     13.14 o 
  -6   2  21      433.53      396.68     19.88 o 
  -5   2  21       49.32       36.89      8.95 o 
  -4   2  21        8.49        5.06      8.63 o 
  -3   2  21        5.39       -2.82      6.88 o 
  -2   2  21       20.89       14.64      5.81 o 
  -1   2  21      350.92      375.71     17.60 o 
   0   2  21      470.76      442.75     18.41 o 
   1   2  21       85.72       83.64      9.68 o 
   2   2  21       38.28       23.14      9.75 o 
   3   2  21      703.65      653.62     25.86 o 
   4   2  21      126.42      110.54     15.12 o 
   5   2  21      132.47      158.58     17.86 o 
   6   2  21        5.41        2.70     21.93 o 
   7   2  21       99.22      230.65     71.40 o 
  -9   3  21      143.35      136.27     26.14 o 
  -8   3  21      261.99      327.86     22.73 o 
  -7   3  21        7.47       -4.71     10.59 o 
  -6   3  21      168.82      176.27     15.13 o 
  -5   3  21       52.74       43.27     10.01 o 
  -4   3  21       94.89       63.83      9.81 o 
  -3   3  21     1141.93     1035.20     32.59 o 
  -2   3  21     3517.07     3508.31     86.14 o 
  -1   3  21       43.14       50.68     13.97 o 
   0   3  21      503.12      481.58     19.41 o 
   1   3  21      492.12      439.92     18.48 o 
   2   3  21      599.57      540.93     26.31 o 
   3   3  21      127.62       96.56     15.74 o 
   4   3  21      744.88      642.60     34.33 o 
   5   3  21      311.41      337.35     27.02 o 
   6   3  21      119.61      119.53     33.46 o 
   7   3  21        0.08       53.78     55.03 o 
  -8   4  21       93.45      115.71     23.39 o 
  -7   4  21        6.20        4.04     10.56 o 
  -6   4  21       26.22       17.82     11.22 o 
  -5   4  21       22.02       16.30      9.90 o 
  -4   4  21       19.22       22.42      9.05 o 
  -3   4  21       52.83       43.32      9.31 o 
  -2   4  21      362.48      317.96     16.77 o 
  -1   4  21      445.04      477.45     22.14 o 
   0   4  21        0.25      -11.03     10.53 o 
   1   4  21        1.65       -5.67     10.21 o 
   2   4  21      144.16      149.63     17.24 o 
   3   4  21      369.83      426.97     25.99 o 
   4   4  21       23.74       53.33     14.52 o 
   5   4  21       46.00       45.35     14.93 o 
   6   4  21       80.94       99.68     18.89 o 
   7   4  21      288.40      330.73     45.70 o 
  -8   5  21      315.17      342.28     32.65 o 
  -7   5  21       17.34       14.21     20.48 o 
  -6   5  21        3.42        7.07     11.92 o 
  -5   5  21       12.01       -1.83      9.63 o 
  -4   5  21      245.90      228.00     16.93 o 
  -3   5  21      191.06      196.38     16.25 o 
  -2   5  21     2988.73     3093.16     89.79 o 
  -1   5  21      229.29      250.25     22.43 o 
   0   5  21      242.95      239.50     19.90 o 
   1   5  21      222.18      234.04     31.15 o 
   2   5  21     1711.61     1528.33     56.53 o 
   3   5  21        1.85        3.89     12.26 o 
   4   5  21      949.93      825.68     41.27 o 
   5   5  21      120.72      128.64     18.84 o 
   6   5  21        0.20      -10.49     13.70 o 
  -7   6  21       70.12       60.92     19.07 o 
  -6   6  21      181.52      138.19     27.70 o 
  -5   6  21       28.50       31.01     11.36 o 
  -4   6  21      262.92      239.65     18.42 o 
  -3   6  21        1.46       -9.11      8.53 o 
  -2   6  21      446.43      463.60     25.23 o 
  -1   6  21      205.09      215.06     19.49 o 
   0   6  21      505.18      495.25     29.35 o 
   1   6  21       98.33       84.93     15.03 o 
   2   6  21       31.14       29.89     13.25 o 
   3   6  21       76.12       89.18     16.42 o 
   4   6  21        4.94       11.36     19.17 o 
   5   6  21        4.31       -3.39     12.84 o 
   6   6  21      190.74      225.02     24.76 o 
  -7   7  21       11.85       11.03     17.90 o 
  -6   7  21       12.39        4.72     16.53 o 
  -5   7  21        4.75        0.59     10.16 o 
  -4   7  21       27.83       46.21     11.92 o 
  -3   7  21       79.48       98.10     20.82 o 
  -2   7  21       51.47       48.03     15.44 o 
  -1   7  21      143.95      138.58     16.65 o 
   0   7  21       21.49       34.93     13.08 o 
   1   7  21      645.44      641.29     34.76 o 
   2   7  21        2.11        3.51     11.72 o 
   3   7  21        5.98        4.37     13.62 o 
   4   7  21       27.32       35.05     14.63 o 
   5   7  21      141.03      142.67     21.00 o 
  -6   8  21       68.09       92.15     47.66 o 
  -5   8  21      703.17      864.47     36.26 o 
  -4   8  21       53.00       67.54     12.69 o 
  -3   8  21        3.11      -10.31      8.48 o 
  -2   8  21       21.00        7.59      9.93 o 
  -1   8  21      531.27      595.87     32.10 o 
   0   8  21       19.62       12.84     11.22 o 
   1   8  21       50.85       63.17     13.84 o 
   2   8  21      117.29      112.01     17.79 o 
   3   8  21        5.85       13.58     12.64 o 
   4   8  21      126.73      131.78     19.33 o 
  -4   9  21        8.14        7.05     17.46 o 
  -3   9  21       45.50       77.09     24.86 o 
  -2   9  21       25.59       24.86     14.40 o 
  -1   9  21       71.07       75.68     13.52 o 
   0   9  21       36.10       31.98     12.42 o 
   1   9  21      279.61      241.98     31.75 o 
   2   9  21        0.02       -0.76     12.42 o 
   3   9  21        5.36       38.33     14.16 o 
  -2  10  21        5.23      -12.49     28.34 o 
  -1  10  21      126.09      131.01     16.09 o 
   0  10  21      101.10      128.73     17.07 o 
   1  10  21       49.54       67.80     16.32 o 
  -9   0  22        0.75      -23.17     18.08 o 
  -8   0  22      133.15      124.67     21.05 o 
  -7   0  22        4.87       -7.38     12.22 o 
  -6   0  22      444.51      447.23     29.73 o 
  -5   0  22      203.09      156.29     24.49 o 
  -4   0  22      470.35      414.09     27.33 o 
  -3   0  22       55.89       58.94     13.35 o 
  -2   0  22       99.39       92.59     14.53 o 
  -1   0  22     4555.75     4591.61    164.61 o 
   0   0  22     3360.94     3428.82    117.73 o 
   1   0  22     4243.07     3868.84    132.33 o 
   2   0  22      307.49      319.38     23.04 o 
   3   0  22       46.83       18.37     11.62 o 
   4   0  22     1865.00     1810.44     83.11 o 
   5   0  22     1283.97     1192.52    126.77 o 
   6   0  22      872.76     1120.94    125.35 o 
   7   0  22        0.26      112.99     62.55 o 
  -9   1  22       60.58       77.76     15.33 o 
  -8   1  22       27.11       33.48     12.25 o 
  -7   1  22       89.37      101.39     13.28 o 
  -6   1  22        8.59      -14.51      8.18 o 
  -5   1  22        8.49       -1.07     10.03 o 
  -4   1  22       24.16       13.61      8.13 o 
  -3   1  22      504.77      493.77     20.63 o 
  -2   1  22      139.06      158.51     12.59 o 
  -1   1  22        5.96        0.16      7.38 o 
   0   1  22      401.69      395.34     17.60 o 
   1   1  22       12.71       19.61     29.23 o 
   2   1  22       97.01       82.03     10.16 o 
   3   1  22       31.16       42.85     28.91 o 
   4   1  22      168.77      182.85     21.77 o 
   5   1  22        0.01      -19.99     13.17 o 
   6   1  22       36.10      154.11     40.07 o 
   7   1  22        0.48       93.91     43.34 o 
  -9   2  22       90.49       65.38     17.95 o 
  -8   2  22       13.33       20.59     11.46 o 
  -7   2  22       11.31        5.86     10.59 o 
  -6   2  22       35.12       32.14     10.12 o 
  -5   2  22      210.44      168.14     13.53 o 
  -4   2  22       62.08       47.03      9.67 o 
  -3   2  22       32.16       14.86      7.71 o 
  -2   2  22      218.22      232.01     16.08 o 
  -1   2  22      912.52      897.72     31.04 o 
   0   2  22     1872.99     1741.02     46.88 o 
   1   2  22     1449.08     1268.20     36.53 o 
   2   2  22       35.45       10.32      9.82 o 
   3   2  22     2160.77     1928.85     61.81 o 
   4   2  22      353.62      384.91     22.44 o 
   5   2  22      150.31      181.85     35.82 o 
   6   2  22        0.80      -15.03     11.99 o 
   7   2  22       64.29      150.23     64.22 o 
  -8   3  22        8.13       -1.90     11.91 o 
  -7   3  22      714.84      675.09     31.98 o 
  -6   3  22      183.56      170.53     15.06 o 
  -5   3  22       13.99        7.91      8.77 o 
  -4   3  22       53.13       29.76      8.93 o 
  -3   3  22       81.67       99.94     11.38 o 
  -2   3  22     1311.33     1286.26     38.20 o 
  -1   3  22     1130.02     1106.97     46.31 o 
   0   3  22     1321.48     1273.46     36.96 o 
   1   3  22       68.85       74.09     11.18 o 
   2   3  22      163.12      152.80     17.25 o 
   3   3  22        2.92       -1.13     10.85 o 
   4   3  22      240.77      215.73     21.20 o 
   5   3  22        0.05        8.50     12.90 o 
   6   3  22       86.96       66.53     24.49 o 
   7   3  22        0.15       92.36     59.96 o 
  -8   4  22        8.16       -9.25     11.92 o 
  -7   4  22       23.16       29.93     13.25 o 
  -6   4  22      354.67      401.13     23.38 o 
  -5   4  22     1010.73      984.49     37.56 o 
  -4   4  22        3.23       -3.18      8.74 o 
  -3   4  22      546.69      537.96     24.12 o 
  -2   4  22       72.27       63.40     11.54 o 
  -1   4  22      609.72      589.61     26.28 o 
   0   4  22      132.62      146.18     14.81 o 
   1   4  22      547.45      460.44     26.89 o 
   2   4  22      106.15       91.21     15.18 o 
   3   4  22     2519.03     2278.71     77.51 o 
   4   4  22        0.07        8.06     12.64 o 
   5   4  22      268.58      274.65     24.40 o 
   6   4  22       42.06       34.84     18.24 o 
  -8   5  22       52.76       42.19     20.80 o 
  -7   5  22       10.16       12.70     10.89 o 
  -6   5  22       52.97       45.06     12.42 o 
  -5   5  22      327.97      341.61     21.13 o 
  -4   5  22      491.96      560.84     26.06 o 
  -3   5  22      792.27      805.29     33.85 o 
  -2   5  22      926.83     1035.09     40.37 o 
  -1   5  22     1784.46     1781.27     56.48 o 
   0   5  22       93.91      120.16     29.78 o 
   1   5  22     1114.86      987.42     41.85 o 
   2   5  22        9.18       -8.43     15.78 o 
   3   5  22      175.17      191.14     29.06 o 
   4   5  22      132.91      121.67     18.21 o 
   5   5  22       77.31       81.87     16.89 o 
   6   5  22        0.03       22.41     22.30 o 
  -7   6  22       32.22       26.02     21.43 o 
  -6   6  22       83.42       95.02     15.21 o 
  -5   6  22       91.31       82.05     14.14 o 
  -4   6  22      369.24      420.09     24.06 o 
  -3   6  22       85.70       82.79     12.88 o 
  -2   6  22       11.52       -0.91      8.81 o 
  -1   6  22       70.05       68.90     14.18 o 
   0   6  22     1032.19     1006.43     45.68 o 
   1   6  22       74.23       57.67     15.17 o 
   2   6  22        0.05        1.78     11.83 o 
   3   6  22      601.62      502.54     31.28 o 
   4   6  22        9.39       10.59     13.19 o 
   5   6  22      102.52      104.71     18.61 o 
  -6   7  22      279.75      281.30     22.12 o 
  -5   7  22      134.89      164.52     27.45 o 
  -4   7  22      111.97      131.69     14.91 o 
  -3   7  22       69.29       60.25     12.62 o 
  -2   7  22      106.18      114.22     15.24 o 
  -1   7  22      456.73      591.48     32.62 o 
   0   7  22      990.90     1042.14     47.17 o 
   1   7  22      241.51      243.29     22.03 o 
   2   7  22      646.10      624.02     36.27 o 
   3   7  22       10.62       24.80     19.42 o 
   4   7  22      452.92      464.12     41.89 o 
   5   7  22      145.27      139.05     24.15 o 
  -5   8  22      121.57      137.83     17.25 o 
  -4   8  22      102.60      123.65     21.67 o 
  -3   8  22      144.54      183.62     17.75 o 
  -2   8  22       15.39       14.19     10.68 o 
  -1   8  22        0.13        9.18     11.47 o 
   0   8  22      156.28      172.05     18.55 o 
   1   8  22      333.47      344.94     25.92 o 
   2   8  22        1.82       25.09     17.03 o 
   3   8  22       10.09       36.04     14.53 o 
   4   8  22       50.53       81.95     17.37 o 
  -4   9  22        1.00      -11.03      9.80 o 
  -3   9  22        2.58        9.91     15.75 o 
  -2   9  22      276.53      364.91     29.58 o 
  -1   9  22       12.92        8.12     10.47 o 
   0   9  22      127.23      156.02     18.04 o 
   1   9  22       31.07       41.32     13.76 o 
   2   9  22       64.61       45.71     14.24 o 
  -8   1  23      375.38      440.09     24.47 o 
  -7   1  23      527.12      516.55     23.97 o 
  -6   1  23       97.53       94.52     12.72 o 
  -5   1  23        0.97       -1.08      8.37 o 
  -4   1  23       35.68       17.26      8.74 o 
  -3   1  23      473.40      464.84     20.15 o 
  -2   1  23       59.19       46.63      9.16 o 
  -1   1  23     1528.68     1506.57     44.57 o 
   0   1  23     1814.04     1732.29     46.71 o 
   1   1  23      189.85      164.00     14.45 o 
   2   1  23     1250.18     1176.16     33.68 o 
   3   1  23      944.95      792.07     30.86 o 
   4   1  23     1565.50     1289.75     57.01 o 
   5   1  23      110.20      126.58     31.76 o 
   6   1  23     1309.08     1662.94    113.37 o 
   7   1  23       48.45      139.20     46.56 o 
  -8   2  23        1.30       12.83     10.75 o 
  -7   2  23        1.67      -11.56      9.82 o 
  -6   2  23      218.44      207.00     15.79 o 
  -5   2  23       40.27       28.71      9.49 o 
  -4   2  23       10.81       10.19      7.65 o 
  -3   2  23       62.87       60.84     10.01 o 
  -2   2  23      750.06      729.92     28.80 o 
  -1   2  23       17.96       26.12      8.94 o 
   0   2  23        6.35        3.78      7.32 o 
   1   2  23     1588.26     1451.41     40.85 o 
   2   2  23      251.61      261.11     16.86 o 
   3   2  23      542.78      504.23     25.75 o 
   4   2  23      713.85      709.16     31.40 o 
   5   2  23        4.75       -5.29     16.15 o 
   6   2  23       19.85       12.78     32.04 o 
   7   2  23       67.76      202.34     67.81 o 
  -8   3  23       13.84       10.01     12.74 o 
  -7   3  23       29.91       32.96     13.69 o 
  -6   3  23      144.47      133.97     14.36 o 
  -5   3  23      211.85      226.62     15.94 o 
  -4   3  23        6.78       -0.93      8.05 o 
  -3   3  23      103.52       61.26     10.28 o 
  -2   3  23      315.36      330.35     17.40 o 
  -1   3  23     4787.61     4685.51    117.39 o 
   0   3  23      282.42      322.67     36.83 o 
   1   3  23       13.34       -2.15     11.28 o 
   2   3  23      232.34      246.63     20.22 o 
   3   3  23      529.04      447.38     26.77 o 
   4   3  23       68.32       61.83     15.34 o 
   5   3  23        0.08       -1.59     12.43 o 
   6   3  23      139.78      206.80     45.09 o 
  -8   4  23        9.27        9.82     13.68 o 
  -7   4  23       27.62       26.18     13.35 o 
  -6   4  23       79.10       76.27     14.08 o 
  -5   4  23       11.41        7.59     10.53 o 
  -4   4  23       54.04       39.33     11.12 o 
  -3   4  23       81.10       97.19     12.69 o 
  -2   4  23        6.45        8.31      8.99 o 
  -1   4  23       48.20       32.88     10.42 o 
   0   4  23        7.30        1.71     10.37 o 
   1   4  23       15.76       10.85     11.78 o 
   2   4  23       73.49       48.68     13.68 o 
   3   4  23       34.31       18.43     15.72 o 
   4   4  23      130.44      141.27     19.07 o 
   5   4  23      131.92      137.24     22.11 o 
   6   4  23       45.52       74.78     20.20 o 
  -7   5  23       34.61       32.89     13.32 o 
  -6   5  23     1043.83      981.25     38.86 o 
  -5   5  23        1.87       -3.03     13.14 o 
  -4   5  23      134.31      131.52     15.22 o 
  -3   5  23      487.00      471.89     25.55 o 
  -2   5  23        5.33       -1.82      9.84 o 
  -1   5  23     1440.27     1435.39     48.03 o 
   0   5  23       72.75       89.26     18.88 o 
   1   5  23        0.09       10.52     10.66 o 
   2   5  23        7.71       -2.52     13.06 o 
   3   5  23      383.67      375.04     27.49 o 
   4   5  23      199.45      233.43     23.17 o 
   5   5  23       13.51       38.08     15.53 o 
   6   5  23       53.17       81.05     22.66 o 
  -7   6  23       20.93       26.35     17.44 o 
  -6   6  23        0.63        5.35     11.25 o 
  -5   6  23        3.34        8.99     11.54 o 
  -4   6  23       31.40       29.41     11.17 o 
  -3   6  23      230.73      252.22     20.75 o 
  -2   6  23        4.17       -7.50      8.77 o 
  -1   6  23      248.25      238.07     21.49 o 
   0   6  23       20.55       43.16     20.04 o 
   1   6  23      270.13      254.85     22.59 o 
   2   6  23        0.02        4.04     12.04 o 
   3   6  23        9.65        9.20     13.79 o 
   4   6  23      147.47      157.31     20.72 o 
   5   6  23       74.81       70.46     20.45 o 
  -6   7  23      623.70      691.99     34.42 o 
  -5   7  23        6.14        5.79     13.74 o 
  -4   7  23       87.17       88.61     13.96 o 
  -3   7  23       54.97       43.53     12.46 o 
  -2   7  23      100.47       73.10     14.58 o 
  -1   7  23       41.45       35.45     20.92 o 
   0   7  23      109.00      133.88     25.55 o 
   1   7  23       94.91       93.25     16.32 o 
   2   7  23       57.17       71.69     16.43 o 
   3   7  23        0.04       17.05     18.09 o 
   4   7  23      576.82      538.03     33.65 o 
  -5   8  23        1.77       -3.19     11.45 o 
  -4   8  23      114.25      139.63     20.73 o 
  -3   8  23      203.54      248.83     26.83 o 
  -2   8  23       35.50       62.41     13.99 o 
  -1   8  23      207.28      247.29     21.83 o 
   0   8  23       55.84       45.35     13.82 o 
   1   8  23      510.71      499.30     31.35 o 
   2   8  23       31.11       46.11     14.32 o 
   3   8  23        1.71       16.81     16.28 o 
  -3   9  23       26.53       20.98     29.46 o 
  -2   9  23       53.85       58.15     16.75 o 
  -1   9  23       12.97       13.85     13.55 o 
   0   9  23       94.19      110.83     37.81 o 
   1   9  23       57.21      109.93     29.66 o 
   2   9  23      115.99      103.04     18.18 o 
  -8   0  24        7.68       19.51     16.85 o 
  -7   0  24       54.68       71.01     18.16 o 
  -6   0  24        3.81       -4.45     11.71 o 
  -5   0  24       40.10       28.34     13.36 o 
  -4   0  24      269.79      205.91     21.26 o 
  -3   0  24     1451.02     1374.99     56.81 o 
  -2   0  24       64.77       47.99     14.08 o 
  -1   0  24       48.63       46.60     19.47 o 
   0   0  24     2879.06     2702.61     96.54 o 
   1   0  24        5.13       16.66     11.00 o 
   2   0  24      145.47      146.24     20.77 o 
   3   0  24      380.43      391.43     49.08 o 
   4   0  24      509.51      487.69     36.47 o 
   5   0  24      132.72      185.22     58.37 o 
   6   0  24       33.57      131.86     56.03 o 
  -8   1  24      112.91      141.88     16.22 o 
  -7   1  24       15.16       21.77     10.75 o 
  -6   1  24       36.65       18.64     10.34 o 
  -5   1  24       97.54       83.35     11.98 o 
  -4   1  24      153.76      143.02     13.11 o 
  -3   1  24       62.80       42.99     10.50 o 
  -2   1  24      143.73      143.96     12.69 o 
  -1   1  24        7.67       15.38     12.39 o 
   0   1  24      311.11      316.26     16.35 o 
   1   1  24        6.79       -5.69      8.20 o 
   2   1  24      260.75      235.25     17.17 o 
   3   1  24       28.08       60.50     19.92 o 
   4   1  24       87.58       57.54     37.99 o 
   5   1  24       10.73       26.73     19.61 o 
   6   1  24       54.67      172.45     57.12 o 
  -8   2  24       20.17       24.25     12.26 o 
  -7   2  24      609.38      596.52     27.23 o 
  -6   2  24        1.13      -10.80      9.86 o 
  -5   2  24      115.72      121.46     13.17 o 
  -4   2  24      186.81      191.13     14.49 o 
  -3   2  24      407.67      401.42     18.95 o 
  -2   2  24      354.65      316.92     19.13 o 
  -1   2  24       62.32       65.14     10.07 o 
   0   2  24      371.68      351.87     17.31 o 
   1   2  24      964.73      858.20     31.04 o 
   2   2  24     1413.86     1248.76     40.29 o 
   3   2  24      431.41      409.44     23.80 o 
   4   2  24       10.91        5.77     20.97 o 
   5   2  24       33.72       73.97     20.88 o 
   6   2  24      308.66      442.93     76.58 o 
  -8   3  24      318.49      313.92     31.63 o 
  -7   3  24      293.73      312.56     26.32 o 
  -6   3  24      175.42      185.57     16.16 o 
  -5   3  24      271.24      252.06     16.81 o 
  -4   3  24      202.01      156.18     19.80 o 
  -3   3  24      118.10       99.86     11.82 o 
  -2   3  24      418.34      407.42     24.03 o 
  -1   3  24       89.72      105.07     11.88 o 
   0   3  24        0.55       -7.53      7.12 o 
   1   3  24       33.51       25.22     12.93 o 
   2   3  24        3.89       -5.32     10.89 o 
   3   3  24       88.66       63.17     14.51 o 
   4   3  24      468.06      420.30     28.78 o 
   5   3  24      115.21      115.12     27.70 o 
   6   3  24       41.47       26.91     18.00 o 
  -7   4  24      311.12      380.16     25.01 o 
  -6   4  24      213.04      219.74     19.23 o 
  -5   4  24       22.96       11.45     13.33 o 
  -4   4  24       19.55        3.69      9.61 o 
  -3   4  24      730.47      706.39     30.60 o 
  -2   4  24      976.96      877.01     34.75 o 
  -1   4  24        5.02        5.85      9.38 o 
   0   4  24        7.34       20.82     13.79 o 
   1   4  24      435.26      431.55     26.63 o 
   2   4  24      252.21      249.73     26.54 o 
   3   4  24      292.39      332.06     25.89 o 
   4   4  24      121.08      137.88     21.99 o 
   5   4  24      225.78      214.89     32.25 o 
   6   4  24      115.32      142.73     40.13 o 
  -7   5  24      153.61      187.42     19.24 o 
  -6   5  24        0.06       -9.85     10.99 o 
  -5   5  24      128.75      116.67     15.14 o 
  -4   5  24       32.05       18.67     10.90 o 
  -3   5  24      716.06      735.25     33.07 o 
  -2   5  24       51.80       27.98     14.26 o 
  -1   5  24     1904.32     1919.82     68.62 o 
   0   5  24       22.98       58.93     32.31 o 
   1   5  24      149.96      151.32     21.93 o 
   2   5  24      308.11      329.75     29.30 o 
   3   5  24      139.41      159.29     20.40 o 
   4   5  24      433.33      404.61     29.55 o 
   5   5  24      134.39      172.69     21.79 o 
  -6   6  24      354.32      347.28     24.62 o 
  -5   6  24      289.30      346.40     23.42 o 
  -4   6  24      544.01      630.58     30.45 o 
  -3   6  24       42.89       39.88     12.03 o 
  -2   6  24       93.80      105.56     20.77 o 
  -1   6  24      149.40      135.45     17.76 o 
   0   6  24       11.41      -20.31     10.98 o 
   1   6  24       91.53       93.10     26.05 o 
   2   6  24      839.77      776.23     40.39 o 
   3   6  24       87.87       99.63     17.55 o 
   4   6  24        0.05       -7.58     13.77 o 
   5   6  24      605.34      618.11     42.59 o 
  -5   7  24        3.59        2.96     12.54 o 
  -4   7  24       30.48       42.28     12.34 o 
  -3   7  24        3.81      -10.47     22.18 o 
  -2   7  24       60.40       62.00     14.60 o 
  -1   7  24       61.32       43.35     13.99 o 
   0   7  24       19.27       22.55     12.53 o 
   1   7  24       98.31       95.21     17.20 o 
   2   7  24        0.07      -12.62     11.10 o 
   3   7  24      154.53      168.96     21.26 o 
   4   7  24      240.67      259.91     25.18 o 
  -4   8  24       25.70       17.48     20.52 o 
  -3   8  24        8.59       -7.46     10.52 o 
  -2   8  24        0.14       20.16     16.66 o 
  -1   8  24      104.32      111.08     16.82 o 
   0   8  24       30.42       33.95     15.57 o 
   1   8  24       63.02       89.93     25.42 o 
   2   8  24      104.20      136.63     18.94 o 
   3   8  24      308.06      355.73     28.41 o 
  -2   9  24       64.31       77.56     14.77 o 
  -1   9  24        0.19       -2.49     11.03 o 
   0   9  24      229.55      223.15     26.88 o 
  -8   1  25      242.22      266.99     20.56 o 
  -7   1  25        0.36       -6.16      9.57 o 
  -6   1  25      265.90      252.00     17.41 o 
  -5   1  25      392.90      333.87     18.99 o 
  -4   1  25      545.63      501.53     21.89 o 
  -3   1  25      188.68      168.15     13.60 o 
  -2   1  25      580.62      540.35     22.34 o 
  -1   1  25      410.07      417.46     19.90 o 
   0   1  25      111.32      121.02     11.26 o 
   1   1  25      489.31      405.30     21.73 o 
   2   1  25      378.48      360.61     21.03 o 
   3   1  25       11.02       18.40     25.96 o 
   4   1  25      656.40      574.41     36.22 o 
   5   1  25      466.43      457.99     61.91 o 
   6   1  25      772.22      999.94    115.74 o 
  -8   2  25      124.97      145.40     16.96 o 
  -7   2  25       88.74       81.92     14.13 o 
  -6   2  25      173.26      195.40     15.97 o 
  -5   2  25        5.44        2.13      9.12 o 
  -4   2  25      351.55      308.68     17.71 o 
  -3   2  25      879.51      782.13     27.90 o 
  -2   2  25      874.09      788.22     31.03 o 
  -1   2  25       41.93       52.68      9.98 o 
   0   2  25        2.67        2.40      7.56 o 
   1   2  25      298.65      301.12     18.38 o 
   2   2  25      731.81      650.05     30.06 o 
   3   2  25        8.81       10.26     12.08 o 
   4   2  25        2.44       15.70     29.72 o 
   5   2  25       85.63      104.87     22.45 o 
   6   2  25      173.24      230.74     63.88 o 
  -7   3  25        4.37       -2.73     11.96 o 
  -6   3  25      159.41      129.68     16.53 o 
  -5   3  25      190.13      164.89     14.83 o 
  -4   3  25      407.21      374.13     19.64 o 
  -3   3  25        5.81        4.59      8.57 o 
  -2   3  25       10.58       11.05      8.68 o 
  -1   3  25       27.26       29.46      9.08 o 
   0   3  25      104.49      117.08     16.09 o 
   1   3  25       45.90       34.57     13.35 o 
   2   3  25      267.15      238.34     21.07 o 
   3   3  25       46.64       30.50     12.92 o 
   4   3  25       53.71       73.30     16.70 o 
   5   3  25      215.61      220.49     72.89 o 
   6   3  25       28.38       31.76     26.65 o 
  -7   4  25       39.14       39.47     13.82 o 
  -6   4  25        7.85        1.29     10.38 o 
  -5   4  25       42.01       34.97     15.78 o 
  -4   4  25        5.59        2.68     10.29 o 
  -3   4  25      874.43      765.49     32.60 o 
  -2   4  25      204.89      183.11     17.54 o 
  -1   4  25      374.24      370.06     21.74 o 
   0   4  25       82.89       65.48     16.59 o 
   1   4  25      118.18       91.93     16.10 o 
   2   4  25      158.73      138.94     17.94 o 
   3   4  25       14.64       17.61     15.98 o 
   4   4  25      167.73      200.01     35.45 o 
   5   4  25       49.60       87.99     17.86 o 
  -7   5  25      359.82      408.82     26.17 o 
  -6   5  25        0.05       -5.46     11.10 o 
  -5   5  25      819.55      739.15     34.90 o 
  -4   5  25      192.58      184.91     17.84 o 
  -3   5  25       45.83       30.39     11.92 o 
  -2   5  25       71.84       43.61     11.96 o 
  -1   5  25        2.20       10.59     12.68 o 
   0   5  25       64.54       73.55     14.95 o 
   1   5  25       71.10       73.22     17.05 o 
   2   5  25       58.06       62.98     20.41 o 
   3   5  25      242.87      233.43     23.25 o 
   4   5  25       45.17       78.41     17.66 o 
   5   5  25      257.63      255.27     25.07 o 
  -6   6  25        9.49       11.55     12.32 o 
  -5   6  25       99.16      113.38     16.23 o 
  -4   6  25        0.00       -0.69     10.98 o 
  -3   6  25       21.41        7.56     12.02 o 
  -2   6  25       81.97       68.69     16.59 o 
  -1   6  25      769.58      662.10     35.72 o 
   0   6  25       27.50       25.77     13.07 o 
   1   6  25      484.52      437.43     46.43 o 
   2   6  25       25.23       20.63     16.43 o 
   3   6  25      286.46      287.98     25.63 o 
   4   6  25      191.29      195.29     22.37 o 
  -5   7  25      334.12      383.18     39.00 o 
  -4   7  25      248.30      304.81     26.64 o 
  -3   7  25        2.55       -3.28     20.67 o 
  -2   7  25      113.85       78.29     31.89 o 
  -1   7  25      209.79      177.84     20.02 o 
   0   7  25       58.22       75.86     33.63 o 
   1   7  25      851.00      839.95     42.46 o 
   2   7  25        0.97        1.02     13.23 o 
   3   7  25       92.56      105.19     23.05 o 
  -4   8  25      233.07      338.81     27.92 o 
  -3   8  25       11.80       13.91     11.63 o 
  -2   8  25       56.41       68.08     15.06 o 
  -1   8  25      457.66      518.49     35.96 o 
   0   8  25        9.15        1.80     12.37 o 
   1   8  25        6.28        4.07     18.46 o 
   2   8  25        0.03        7.30     24.83 o 
  -8   0  26     1551.87     1731.52     75.01 o 
  -7   0  26        1.13       17.50     19.57 o 
  -6   0  26      339.38      296.83     26.69 o 
  -5   0  26       87.92       84.11     17.81 o 
  -4   0  26      400.17      406.85     28.37 o 
  -3   0  26        2.75      -11.87     10.92 o 
  -2   0  26      618.66      634.60     34.92 o 
  -1   0  26      206.83      247.61     21.69 o 
   0   0  26      439.83      442.09     28.37 o 
   1   0  26       44.11       21.40     12.35 o 
   2   0  26      880.83      729.13     44.85 o 
   3   0  26      911.03      865.91     70.64 o 
   4   0  26       76.58       76.04     20.90 o 
   5   0  26     2021.14     2286.81    202.84 o 
   6   0  26       63.45      123.51     56.37 o 
  -8   1  26       33.27        5.34     12.09 o 
  -7   1  26        1.54        5.11     10.41 o 
  -6   1  26        0.14       -7.64     11.39 o 
  -5   1  26        1.71       -7.71      8.94 o 
  -4   1  26       35.69       21.73      9.48 o 
  -3   1  26       46.28       26.78      9.73 o 
  -2   1  26      147.53      146.25     13.26 o 
  -1   1  26      411.84      400.64     19.16 o 
   0   1  26      101.53      112.01     11.35 o 
   1   1  26      390.75      354.81     20.74 o 
   2   1  26      249.00      255.02     18.36 o 
   3   1  26      125.62      148.81     60.21 o 
   5   1  26      163.88      356.92     69.98 o 
   6   1  26       11.35      108.14     54.78 o 
  -7   2  26        1.28        4.39     10.03 o 
  -6   2  26      276.10      248.24     18.14 o 
  -5   2  26       21.14       26.65     10.53 o 
  -4   2  26       78.83       77.96     11.88 o 
  -3   2  26      222.95      211.82     15.28 o 
  -2   2  26      119.14      116.14     14.03 o 
  -1   2  26      209.16      190.89     15.17 o 
   0   2  26        0.42        4.73      7.94 o 
   1   2  26      212.85      192.28     15.72 o 
   2   2  26      487.44      434.35     24.48 o 
   3   2  26      259.68      211.72     19.59 o 
   4   2  26      571.11      580.05     41.16 o 
   5   2  26     1009.17     1014.82     58.57 o 
  -7   3  26      109.26      105.12     16.44 o 
  -6   3  26      416.64      399.09     23.96 o 
  -5   3  26        1.23       -6.61      9.15 o 
  -4   3  26      573.01      522.27     23.56 o 
  -3   3  26      375.79      403.42     20.21 o 
  -2   3  26        8.37        0.12      8.68 o 
  -1   3  26      421.78      390.79     20.21 o 
   0   3  26       14.31        5.24     12.33 o 
   1   3  26        8.96       -2.40     11.61 o 
   2   3  26       55.28       58.92     14.86 o 
   3   3  26       84.55       96.38     16.06 o 
   4   3  26      118.21      113.59     18.19 o 
   5   3  26      128.32      169.63     41.60 o 
  -7   4  26       54.16       51.02     15.55 o 
  -6   4  26       12.45       11.10     12.52 o 
  -5   4  26      184.01      192.64     18.26 o 
  -4   4  26      546.51      551.14     26.38 o 
  -3   4  26      292.28      250.33     19.88 o 
  -2   4  26      287.71      274.16     20.78 o 
  -1   4  26       43.29       73.31     15.65 o 
   0   4  26      581.91      507.80     29.39 o 
   1   4  26        3.39        2.04     11.43 o 
   2   4  26       99.50      109.27     17.01 o 
   3   4  26       37.62       48.69     20.76 o 
   4   4  26      469.20      409.32     31.57 o 
   5   4  26      209.39      217.06     33.98 o 
  -6   5  26       83.41      104.44     16.32 o 
  -5   5  26      328.72      310.08     34.94 o 
  -4   5  26       10.42        5.83     13.09 o 
  -3   5  26      462.81      420.44     28.07 o 
  -2   5  26       56.48       36.70     14.86 o 
  -1   5  26     1103.19     1031.65     44.91 o 
   0   5  26      284.35      277.68     22.92 o 
   1   5  26        0.62        5.89     13.44 o 
   2   5  26        0.71        6.06     21.78 o 
   3   5  26      270.31      276.88     25.25 o 
   4   5  26        9.40       26.48     14.58 o 
  -5   6  26       38.67       42.75     15.41 o 
  -4   6  26        5.77        5.86     10.92 o 
  -3   6  26      207.08      172.23     18.20 o 
  -2   6  26      153.77      115.33     18.11 o 
  -1   6  26       17.19       11.04     12.53 o 
   0   6  26      126.14      143.65     19.12 o 
   1   6  26        8.65       43.25     21.35 o 
   2   6  26        9.77        4.59     13.38 o 
   3   6  26        1.03       19.64     15.61 o 
   4   6  26      145.59      106.21     34.40 o 
  -4   7  26       87.18       90.62     15.95 o 
  -3   7  26       67.25       43.25     15.52 o 
  -2   7  26       43.91       49.21     14.47 o 
  -1   7  26      300.79      230.40     22.11 o 
   0   7  26      426.73      354.16     44.98 o 
   1   7  26        6.37       35.67     13.94 o 
   2   7  26      295.18      298.66     32.52 o 
   3   7  26      103.90      118.62     21.24 o 
  -3   8  26       64.13       78.26     23.09 o 
  -2   8  26       90.41       84.66     33.17 o 
  -1   8  26      165.45      197.82     30.12 o 
   0   8  26        3.46       56.85     32.23 o 
   1   8  26       81.81       78.99     35.49 o 
  -7   1  27      264.14      229.38     18.28 o 
  -6   1  27       57.37       54.16     12.28 o 
  -5   1  27      266.66      235.25     17.43 o 
  -4   1  27       14.89       -5.80      8.41 o 
  -3   1  27        5.50       -9.84      8.38 o 
  -2   1  27      293.19      277.45     17.16 o 
  -1   1  27      545.13      498.30     21.66 o 
   0   1  27       26.89       29.92      9.07 o 
   1   1  27      137.10      104.66     15.93 o 
   2   1  27      200.18      221.90     17.41 o 
   3   1  27      405.04      335.89     29.39 o 
   4   1  27      150.34      160.61     41.30 o 
   5   1  27      293.89      369.59     77.16 o 
  -7   2  27       53.66       56.99     13.16 o 
  -6   2  27        0.67        4.56     10.22 o 
  -5   2  27      269.09      256.70     17.70 o 
  -4   2  27      139.87      135.97     13.98 o 
  -3   2  27       29.51       30.45      9.95 o 
  -2   2  27       83.02       78.83     12.77 o 
  -1   2  27      974.92      874.54     29.97 o 
   0   2  27        4.78       23.25      8.82 o 
   1   2  27      235.00      232.43     16.87 o 
   2   2  27        0.68        1.12     12.21 o 
   3   2  27      136.81      143.44     33.07 o 
   4   2  27        6.28       14.84     37.11 o 
   5   2  27        2.93       13.33     31.17 o 
  -7   3  27      183.13      171.09     19.31 o 
  -6   3  27      364.46      399.50     24.04 o 
  -5   3  27      268.80      223.52     18.85 o 
  -4   3  27       69.54       63.36     11.65 o 
  -3   3  27      760.55      719.28     27.72 o 
  -2   3  27      398.24      411.42     23.79 o 
  -1   3  27       49.03       54.22     12.19 o 
   0   3  27        3.83        9.43     11.95 o 
   1   3  27      108.84      126.92     17.43 o 
   2   3  27      388.25      386.57     26.18 o 
   3   3  27       33.69       33.20     13.82 o 
   4   3  27        0.03       -8.91     36.80 o 
   5   3  27      107.22      133.27     57.94 o 
  -6   4  27      162.10      159.40     17.75 o 
  -5   4  27       55.56       37.56     13.32 o 
  -4   4  27      462.13      416.03     24.72 o 
  -3   4  27       33.20       40.22     21.79 o 
  -2   4  27      413.55      392.90     24.59 o 
  -1   4  27      430.05      458.92     29.16 o 
   0   4  27      123.55      121.51     17.69 o 
   1   4  27       10.20       17.30     13.16 o 
   2   4  27      208.05      184.43     20.10 o 
   3   4  27      335.82      359.48     36.76 o 
   4   4  27      116.94      128.77     61.27 o 
  -6   5  27      509.87      485.71     29.07 o 
  -5   5  27      178.86      146.52     17.58 o 
  -4   5  27        8.88       -6.18     11.05 o 
  -3   5  27      282.59      238.40     19.18 o 
  -2   5  27      130.05      132.10     18.33 o 
  -1   5  27      181.29      195.26     27.98 o 
   0   5  27      133.12      120.42     18.24 o 
   1   5  27       20.53       28.97     13.30 o 
   2   5  27      100.07       92.75     18.04 o 
   3   5  27        0.66       11.75     12.91 o 
   4   5  27        4.20        2.59     31.86 o 
  -5   6  27        0.41        8.63     13.02 o 
  -4   6  27       46.25       36.49     13.57 o 
  -3   6  27      315.56      386.17     42.13 o 
  -2   6  27      382.03      341.24     26.96 o 
  -1   6  27       70.65       62.44     16.06 o 
   0   6  27      203.17      220.81     32.27 o 
   1   6  27       68.32      117.76     23.46 o 
   2   6  27        0.03        2.46     14.87 o 
   3   6  27      110.45      123.82     31.13 o 
  -4   7  27      307.40      343.60     27.43 o 
  -3   7  27      302.96      311.48     34.72 o 
  -2   7  27       59.14       65.35     17.98 o 
  -1   7  27      179.41      188.80     20.64 o 
   0   7  27      104.57      126.51     21.25 o 
   1   7  27       97.51       67.49     33.95 o 
   2   7  27       15.54       31.43     14.75 o 
  -7   0  28      122.68      117.47     22.00 o 
  -6   0  28       58.26       70.87     19.13 o 
  -5   0  28        0.06       -4.51     19.00 o 
  -4   0  28      450.70      399.25     31.54 o 
  -3   0  28      847.11      842.23     43.05 o 
  -2   0  28      459.37      456.63     30.74 o 
  -1   0  28      132.71      154.17     23.93 o 
   0   0  28        3.84       -5.90     10.90 o 
   1   0  28     2689.03     2332.39     87.07 o 
   2   0  28      123.18      151.24     28.13 o 
   3   0  28       12.35        5.65     30.78 o 
   4   0  28      294.44      283.68     89.94 o 
   5   0  28      863.11     1121.61    122.09 o 
  -7   1  28        7.19       15.83     11.80 o 
  -6   1  28       55.34       35.71     11.86 o 
  -5   1  28        2.12       -0.25      9.87 o 
  -4   1  28       58.78       54.88     11.30 o 
  -3   1  28        0.16      -10.18      8.65 o 
  -2   1  28        0.80       -5.30      8.64 o 
  -1   1  28       11.92       18.64      8.85 o 
   0   1  28      171.33      168.84     18.26 o 
   1   1  28      127.90      125.73     17.02 o 
   3   1  28       20.79       53.86     59.21 o 
   4   1  28       89.25      111.72     40.31 o 
   5   1  28       65.83      163.01     56.70 o 
  -7   2  28      344.18      332.57     21.68 o 
  -6   2  28       65.21       65.94     12.80 o 
  -5   2  28       15.88       12.83     10.68 o 
  -4   2  28      844.59      804.71     35.02 o 
  -3   2  28       26.20       17.18     13.00 o 
  -2   2  28     1125.70     1015.07     39.54 o 
  -1   2  28       31.54       75.98     11.16 o 
   0   2  28      127.51      149.10     14.84 o 
   1   2  28      245.97      246.27     21.54 o 
   2   2  28      200.51      206.46     20.38 o 
   3   2  28        0.09       -1.65     15.71 o 
   4   2  28        8.34       -1.17     30.69 o 
   5   2  28      794.11      880.49     55.26 o 
  -6   3  28        6.58       -3.38     13.60 o 
  -5   3  28      125.26      138.77     16.46 o 
  -4   3  28       92.54       93.30     14.92 o 
  -3   3  28       57.34       48.23     13.00 o 
  -2   3  28      206.54      188.47     24.40 o 
  -1   3  28       68.36       70.99     13.19 o 
   0   3  28       18.84       11.23     12.60 o 
   1   3  28        6.07      -21.75     19.72 o 
   2   3  28       37.39       61.09     14.75 o 
   3   3  28       23.95       17.51     23.69 o 
   4   3  28      144.38      164.84     30.96 o 
  -6   4  28      212.54      196.25     19.57 o 
  -5   4  28        2.96        5.91     11.50 o 
  -4   4  28        0.32       -9.33     15.95 o 
  -3   4  28      271.27      324.71     24.85 o 
  -2   4  28      891.60      808.87     39.15 o 
  -1   4  28       10.34       38.90     13.84 o 
   0   4  28      597.99      543.64     31.36 o 
   1   4  28      478.48      443.95     32.27 o 
   2   4  28      104.12       81.64     16.49 o 
   3   4  28       82.03      115.93     18.93 o 
   4   4  28       26.91       19.41     25.77 o 
  -5   5  28       35.10       12.09     12.56 o 
  -4   5  28      182.27      196.44     33.31 o 
  -3   5  28      115.51      113.41     16.45 o 
  -2   5  28      375.22      367.93     26.87 o 
  -1   5  28       64.90       91.96     16.91 o 
   0   5  28      239.77      228.93     36.57 o 
   1   5  28      365.77      396.42     35.73 o 
   2   5  28      133.61      147.20     34.15 o 
   3   5  28        6.22       40.45     29.53 o 
  -4   6  28      254.08      268.44     22.20 o 
  -3   6  28       33.60       29.29     23.22 o 
  -2   6  28        1.49        4.40     13.05 o 
  -1   6  28       35.89       14.76     13.06 o 
   0   6  28       46.09       55.22     16.36 o 
   1   6  28       13.35       33.47     13.96 o 
   2   6  28      226.95      292.67     50.65 o 
  -3   7  28       39.03       63.00     24.64 o 
  -2   7  28       34.15       43.20     21.32 o 
  -1   7  28       16.25       21.81     20.35 o 
   0   7  28      438.23      392.54     48.31 o 
   1   7  28        1.06       -6.31     16.32 o 
  -6   1  29       68.75       51.87     12.56 o 
  -5   1  29      241.60      244.75     17.89 o 
  -4   1  29      220.91      246.18     17.36 o 
  -3   1  29      342.55      368.54     21.21 o 
  -2   1  29      259.87      267.69     21.50 o 
  -1   1  29       49.46       57.82     10.89 o 
   0   1  29      344.67      380.92     19.26 o 
   1   1  29       13.27       18.16      7.77 o 
   3   1  29      226.99      266.15     28.15 o 
   4   1  29      342.16      376.94     45.74 o 
  -6   2  29      213.65      213.08     17.85 o 
  -5   2  29       71.70       75.69     13.36 o 
  -4   2  29      364.50      336.74     19.88 o 
  -3   2  29      343.74      330.65     19.44 o 
  -2   2  29       50.58       43.44     10.04 o 
  -1   2  29       82.67       78.91     13.57 o 
   0   2  29      136.07       94.83     13.98 o 
   1   2  29        0.28       12.54     14.46 o 
   2   2  29       57.92       62.04     25.95 o 
   3   2  29       14.68       24.19     17.44 o 
   4   2  29       40.80       33.67     43.17 o 
  -6   3  29        9.22       22.56     12.78 o 
  -5   3  29        3.73        2.96     11.48 o 
  -4   3  29      678.06      606.65     28.79 o 
  -3   3  29      605.22      588.69     28.25 o 
  -2   3  29      196.14      184.56     17.83 o 
  -1   3  29       42.48       71.87     15.75 o 
   0   3  29       21.69       25.26     15.20 o 
   1   3  29      383.41      382.69     26.75 o 
   2   3  29      114.94      112.18     25.88 o 
   3   3  29       20.74       44.70     17.72 o 
   4   3  29        0.81        6.83     35.50 o 
  -5   4  29        2.18        1.10     14.94 o 
  -4   4  29       48.70       49.40     13.34 o 
  -3   4  29      398.81      376.52     29.25 o 
  -2   4  29      317.66      330.65     25.84 o 
  -1   4  29      100.09      132.34     17.94 o 
   0   4  29       52.25       68.35     15.94 o 
   1   4  29       19.96       15.35     14.62 o 
   2   4  29        3.14       31.61     13.99 o 
   3   4  29       17.18       11.66     25.57 o 
  -4   5  29       61.33       49.12     21.22 o 
  -3   5  29       72.37       71.64     14.36 o 
  -2   5  29       15.21       12.65     14.29 o 
  -1   5  29      141.56      147.79     18.96 o 
   0   5  29       16.01       13.85     18.23 o 
   1   5  29      170.74      203.08     23.00 o 
   2   5  29        0.75       34.52     19.17 o 
  -3   6  29        1.30       24.30     14.32 o 
  -2   6  29      964.63      876.92     44.60 o 
  -1   6  29        3.34       17.16     22.89 o 
   0   6  29      518.32      490.36     58.25 o 
   1   6  29       77.97       86.94     28.56 o 
  -6   0  30       13.56       -3.00     15.46 o 
  -5   0  30      273.39      223.70     25.12 o 
  -4   0  30      236.48      308.27     27.58 o 
  -3   0  30        2.02        2.25     14.39 o 
  -2   0  30      208.54      211.53     24.47 o 
  -1   0  30      215.83      197.26     21.76 o 
   0   0  30      428.17      394.32     33.38 o 
   1   0  30       77.50       85.40     21.29 o 
   2   0  30       13.06        6.27     37.65 o 
   3   0  30      835.25      880.62     82.34 o 
   4   0  30       33.95      146.80    138.67 o 
  -6   1  30        0.72       -4.06     11.01 o 
  -5   1  30       13.40       19.69     11.21 o 
  -4   1  30        2.45        9.00     10.01 o 
  -3   1  30       32.85       36.66     11.43 o 
  -2   1  30       16.34       21.64     10.86 o 
  -1   1  30       69.24       57.06     11.20 o 
   0   1  30       17.53       40.66     11.12 o 
   1   1  30       37.75       30.62     17.84 o 
   3   1  30       42.60       45.53     25.97 o 
   4   1  30        4.60       21.69    101.96 o 
  -5   2  30      287.82      277.78     19.21 o 
  -4   2  30        6.42        1.42     10.15 o 
  -3   2  30      374.84      338.88     25.00 o 
  -2   2  30      667.74      613.51     29.75 o 
  -1   2  30       87.00      115.62     13.00 o 
   0   2  30       40.18       52.09     14.07 o 
   1   2  30        2.14        5.26     17.01 o 
   2   2  30      218.32      234.56     32.90 o 
   3   2  30       97.14       85.56     20.91 o 
  -5   3  30       43.91       33.58     13.81 o 
  -4   3  30       32.18       45.28     13.36 o 
  -3   3  30       51.78       19.64     17.58 o 
  -2   3  30      101.64       85.72     14.92 o 
  -1   3  30      477.01      449.07     29.15 o 
   0   3  30       56.25       70.29     15.51 o 
   1   3  30       20.54       62.33     26.23 o 
   2   3  30       22.10       26.63     13.50 o 
   3   3  30        8.15       10.24     50.63 o 
  -5   4  30       76.32       80.06     16.49 o 
  -4   4  30      481.43      504.63     27.99 o 
  -3   4  30       41.00       51.57     17.28 o 
  -2   4  30      714.57      701.30     36.56 o 
  -1   4  30       31.64       70.15     16.18 o 
   0   4  30      164.77      174.00     25.66 o 
   1   4  30      155.74      171.95     29.96 o 
   2   4  30        0.61       34.96     21.31 o 
  -4   5  30       43.49       26.33     15.99 o 
  -3   5  30      352.50      379.81     39.43 o 
  -2   5  30       79.59      110.19     17.95 o 
  -1   5  30       84.02      104.70     17.35 o 
   0   5  30        2.30       19.90     14.59 o 
   1   5  30       64.36       97.80     28.16 o 
  -2   6  30       26.59       34.82     15.37 o 
  -1   6  30        3.61        6.59     13.18 o 
  -5   1  31      104.05      137.77     15.70 o 
  -4   1  31        6.89       -3.77     11.42 o 
  -3   1  31      112.50      105.61     14.09 o 
  -2   1  31      231.23      267.47     18.88 o 
  -1   1  31      971.74      979.95     33.32 o 
   0   1  31        0.18       21.93     11.36 o 
   1   1  31       28.31       98.29     49.10 o 
   2   1  31      851.88      801.24     46.01 o 
   3   1  31      949.51      940.62     50.15 o 
  -5   2  31       97.66      102.96     14.78 o 
  -4   2  31      138.49      127.70     14.79 o 
  -3   2  31       26.68        9.88     10.14 o 
  -2   2  31      412.41      379.30     23.98 o 
  -1   2  31        9.77       31.54     14.16 o 
   0   2  31       32.50       52.34     15.65 o 
   1   2  31        1.26       25.37     15.08 o 
   2   2  31        0.00       10.51     35.61 o 
   3   2  31       18.66       35.21     27.25 o 
  -4   3  31        0.35        4.13     12.11 o 
  -3   3  31      523.45      506.62     29.72 o 
  -2   3  31        4.65       12.21     13.40 o 
  -1   3  31      532.94      450.83     36.72 o 
   0   3  31      299.16      309.16     28.04 o 
   1   3  31      172.13      178.44     30.59 o 
   2   3  31      363.82      447.76     45.05 o 
  -4   4  31       10.06       19.60     20.80 o 
  -3   4  31        3.65        4.43     12.62 o 
  -2   4  31       23.94       53.21     15.10 o 
  -1   4  31       54.95       71.74     17.66 o 
   0   4  31       82.68      104.22     17.22 o 
   1   4  31        3.85       38.20     22.80 o 
  -2   5  31        3.88       17.65     14.26 o 
  -1   5  31      168.93      161.85     23.43 o 
   0   5  31        1.80       35.82     14.26 o 
  -4   0  32        7.55        0.12     16.01 o 
  -3   0  32     2268.15     2299.92     90.35 o 
  -2   0  32      155.77      195.05     26.58 o 
  -1   0  32       34.81       50.45     15.41 o 
   0   0  32       73.87      132.12     25.47 o 
   1   0  32      509.43      473.80     43.59 o 
   2   0  32        0.04       -0.38     18.00 o 
  -4   1  32       42.89       24.70     12.11 o 
  -3   1  32        6.34       16.65     10.86 o 
  -2   1  32       42.09       41.53     11.55 o 
  -1   1  32        4.31       21.76     10.03 o 
   0   1  32        0.00       18.00     15.85 o 
   1   1  32       12.57       39.12     18.50 o 
   2   1  32       57.37       90.57     27.12 o 
  -4   2  32       14.80        8.14     12.08 o 
  -3   2  32     1067.79     1046.28     56.68 o 
  -2   2  32      117.26      164.22     17.99 o 
  -1   2  32      136.35      153.84     20.63 o 
   0   2  32        1.48       17.55     13.49 o 
   1   2  32       28.96       55.42     32.50 o 
   2   2  32       30.56       33.72     30.66 o 
  -3   3  32       90.01       88.56     19.02 o 
  -2   3  32      191.15      158.83     21.13 o 
  -1   3  32       72.21      113.41     17.75 o 
   0   3  32       17.31       26.54     22.10 o 
   1   3  32      530.47      653.69     42.28 o 
  -2   4  32      186.30      189.72     22.02 o 
  -1   4  32      240.61      302.03     25.74 o 
   0   4  32       86.03       91.39     23.66 o 
  -3   1  33       12.36       16.09     11.62 o 
  -2   1  33       30.58       33.54     11.09 o 
  -1   1  33      201.68      239.74     25.96 o 
   0   1  33      307.89      333.79     26.15 o 
   1   1  33        0.57      -11.97     22.44 o 
  -3   2  33        8.31       38.95     14.49 o 
  -2   2  33        1.61       21.05     12.40 o 
  -1   2  33      469.74      535.70     51.89 o 
   0   2  33       35.92       92.21     21.89 o 
  -1   3  33      533.27      497.02     31.77 o 
                                                 
